# Supplementary material for: Downregulation of lncRNA PpL-T31511 and Pp-miRn182 Promotes Hydrogen Cyanamide-Induced Endodormancy Release through the PP2C-H2O2 Pathway in Pear (Pyrus pyrifolia)
Source: Int J Mol Sci. 2021 Oct 31;22(21):11842. doi: 10.3390/ijms222111842 (PMC8584160; doi:10.3390/ijms222111842)
Supplement: Supplementary file 1 [file ijms-22-11842-s001.zip]

Archive with 8 entries (7 files):
- Supplementary files/Figure S.pdf
- Supplementary files/Table S1. Reads detail based on the RNA-seq data in HC and water treated samples.xlsx
- Supplementary files/Table S2. Details of HC responsive DEGs.xlsx
- Supplementary files/Table S3. List of KEGG pathways enrichment statistics for HC responsive DEGs in pear floral buds.xlsx
- Supplementary files/Table S4. List of target transcripts of Pp-miRn182.xlsx
- Supplementary files/Table S5. Primers used in qRT-PCR or clone.xlsx
- Supplementary files/~$Table S5. Primers used in qRT-PCR or clone.xlsx
- Supplementary files/
