# Supplementary material for: Downregulation of lncRNA PpL-T31511 and Pp-miRn182 Promotes Hydrogen Cyanamide-Induced Endodormancy Release through the PP2C-H2O2 Pathway in Pear (Pyrus pyrifolia)
Source: Int J Mol Sci. 2021 Oct 31;22(21):11842. doi: 10.3390/ijms222111842 (PMC8584160; doi:10.3390/ijms222111842)
Supplement: Supplementary file 1 [file ijms-22-11842-s001.zip › Supplementary files/Table S1. Reads detail based on the RNA-seq data in HC and water treated samples.xlsx]

## Sheet: Sheet1
Table S1. Reads detail based on the RNA-seq data in HC and water treated samples.
Sample	RawDatas	CleanData	AF_Q20(%)	AF_Q30(%)	Total reads after rRNA removal	Unmapped(%)	Unique Mapped(%)	Multiple Mapped(%)	Total_Mapped(%)
CK-1	43634004	43560046	0.9821	0.9447	43468598	9377205 (21.57%)	30367125 (69.86%)	3724268 (8.57%)	34091393 (78.43%)
CK-2	40716512	40652042	0.982	0.9458	40543190	8672777 (21.39%)	28362531 (69.96%)	3507882 (8.65%)	31870413 (78.61%)
CK-3	44256504	44178562	0.9815	0.9443	43869620	9600321 (21.88%)	30448957 (69.41%)	3820342 (8.71%)	34269299 (78.12%)
T1-1	47998878	47934852	0.9833	0.9486	47668250	10597439 (22.23%)	32814469 (68.84%)	4256342 (8.93%)	37070811 (77.77%)
T1-2	40637396	40570370	0.9808	0.9413	40337900	8997890 (22.31%)	27719726 (68.72%)	3620284 (8.97%)	31340010 (77.69%)
T1-3	41065926	41003960	0.982	0.9448	40418836	9280852 (22.96%)	27306232 (67.56%)	3831752 (9.48%)	31137984 (77.04%)
T2-1	42205790	42139042	0.9811	0.9436	41839700	9072549 (21.68%)	28957010 (69.21%)	3810141 (9.11%)	32767151 (78.32%)
T2-2	38640014	38560956	0.9706	0.9199	38328448	8501993 (22.18%)	26487929 (69.11%)	3338526 (8.71%)	29826455 (77.82%)
T2-3	48966580	48887996	0.9833	0.9487	48703106	10391920 (21.34%)	33970836 (69.75%)	4340350 (8.91%)	38311186 (78.66%)
TCK1-1	41105224	41049398	0.983	0.9471	40833590	9034049 (22.12%)	28136837 (68.91%)	3662704 (8.97%)	31799541 (77.88%)
TCK1-2	38207340	38142160	0.9806	0.9414	38042074	8438721 (22.18%)	26364393 (69.30%)	3238960 (8.51%)	29603353 (77.82%)
TCK1-3	43991106	43917448	0.9813	0.9432	43740878	9587829 (21.92%)	30296185 (69.26%)	3856864 (8.82%)	34153049 (78.08%)
TCK2-1	43137356	43070622	0.9815	0.9436	42881328	9374464 (21.86%)	29744427 (69.36%)	3762437 (8.77%)	33506864 (78.14%)
TCK2-2	46360442	46294450	0.9829	0.9477	45963660	10233282 (22.26%)	31626877 (68.81%)	4103501 (8.93%)	35730378 (77.74%)
TCK2-3	46819026	46753254	0.9833	0.9485	46463782	10266217 (22.10%)	32075093 (69.03%)	4122472 (8.87%)	36197565 (77.90%)
