# Supplementary material for: Downregulation of lncRNA PpL-T31511 and Pp-miRn182 Promotes Hydrogen Cyanamide-Induced Endodormancy Release through the PP2C-H2O2 Pathway in Pear (Pyrus pyrifolia)
Source: Int J Mol Sci. 2021 Oct 31;22(21):11842. doi: 10.3390/ijms222111842 (PMC8584160; doi:10.3390/ijms222111842)
Supplement: Supplementary file 1 [file ijms-22-11842-s001.zip › Supplementary files/Table S2. Details of HC responsive DEGs.xlsx]

## Sheet: Sheet1
Table S2. Details of HC responsive DEGs.
early HC rseponsive DEGs			late HC rseponsive DEGs
id	log2(fc)		id	log2(fc)
MSTRG.10422	2.64245		MSTRG.10210	-0.524547
MSTRG.1067	0.604435		MSTRG.10281	-0.654034
MSTRG.11189	0.593365		MSTRG.10282	-0.571542
MSTRG.11261	-0.810398		MSTRG.10324	-0.873981
MSTRG.11461	1.81193		MSTRG.10388	-0.60724
MSTRG.11582	1.34672		MSTRG.10390	-0.535777
MSTRG.11632	0.595405		MSTRG.10458	-1.52264
MSTRG.11694	1.55047		MSTRG.10614	-1.06783
MSTRG.11787	0.895256		MSTRG.1082	-1.24566
MSTRG.11834	-1.05264		MSTRG.109	-1.1375
MSTRG.12519	1.1154		MSTRG.10971	-2.34763
MSTRG.12545	1.21807		MSTRG.11093	-0.602141
MSTRG.12560	1.29944		MSTRG.11097	0.735536
MSTRG.12564	1.34514		MSTRG.11100	1.95022
MSTRG.12678	1.17917		MSTRG.11189	-0.912767
MSTRG.13296	1.59946		MSTRG.11530	1.52898
MSTRG.13413	1.6615		MSTRG.11605	-1.68339
MSTRG.13478	-1.23475		MSTRG.12032	3.97575
MSTRG.1349	4.80162		MSTRG.12165	-0.653267
MSTRG.13524	-1.3989		MSTRG.12374	0.665676
MSTRG.13573	-1.5285		MSTRG.12375	0.792534
MSTRG.13685	2.24517		MSTRG.12519	-0.759133
MSTRG.13694	-0.639792		MSTRG.12545	-1.72662
MSTRG.13831	-1.52201		MSTRG.12584	1.88634
MSTRG.13836	-0.704715		MSTRG.12589	-1.36196
MSTRG.13917	-0.574361		MSTRG.1261	-1.00498
MSTRG.13935	1.43249		MSTRG.12630	-0.683852
MSTRG.14109	1.08046		MSTRG.12658	-0.667017
MSTRG.1424	2.55837		MSTRG.12766	-0.506095
MSTRG.14613	1.15953		MSTRG.12877	-0.686629
MSTRG.14632	-0.615227		MSTRG.1295	2.08351
MSTRG.1484	-0.851839		MSTRG.12972	-0.521958
MSTRG.14842	-1.18374		MSTRG.1322	-0.563761
MSTRG.1488	-0.569166		MSTRG.13440	1.12458
MSTRG.14952	1.71621		MSTRG.13444	-0.707709
MSTRG.15007	-0.511432		MSTRG.13547	-0.927813
MSTRG.15008	-0.703601		MSTRG.13609	-0.9732
MSTRG.15350	0.857302		MSTRG.13617	-2.09468
MSTRG.15573	1.15024		MSTRG.13685	-1.8264
MSTRG.15770	-1.05445		MSTRG.13690	-0.53325
MSTRG.15801	0.81202		MSTRG.13871	-0.650898
MSTRG.16077	0.729297		MSTRG.14003	-0.719386
MSTRG.16231	-0.860912		MSTRG.14004	-1.07465
MSTRG.16257	9.95613		MSTRG.14086	-1.32731
MSTRG.16304	-0.818553		MSTRG.14087	-1.04259
MSTRG.16626	1.28863		MSTRG.14298	-0.956293
MSTRG.16894	-0.549565		MSTRG.14358	-0.578019
MSTRG.17368	2.62907		MSTRG.14532	2.5581
MSTRG.17426	-0.614443		MSTRG.1461	-0.729662
MSTRG.17580	-0.765874		MSTRG.14628	-0.551896
MSTRG.17614	-1.71621		MSTRG.1475	-0.92177
MSTRG.17824	0.781878		MSTRG.14817	-0.742818
MSTRG.17999	0.552836		MSTRG.14977	-1.09469
MSTRG.18154	1.06701		MSTRG.14978	-0.798975
MSTRG.18199	0.576902		MSTRG.15142	-1.85856
MSTRG.18237	-1.03721		MSTRG.15309	1.20866
MSTRG.18259	3.3196		MSTRG.15329	-0.649503
MSTRG.18335	-0.687875		MSTRG.15338	-0.823635
MSTRG.18404	1.1999		MSTRG.15339	-0.614673
MSTRG.18731	-1.8635		MSTRG.15446	0.987176
MSTRG.18803	-8.59495		MSTRG.15448	-1.91095
MSTRG.19060	2.48915		MSTRG.15484	-1.45066
MSTRG.19347	-2.10903		MSTRG.15618	-1.54673
MSTRG.19357	1.78259		MSTRG.15776	1.50184
MSTRG.19695	-0.653669		MSTRG.15801	-0.748047
MSTRG.20136	2.07654		MSTRG.1590	0.679184
MSTRG.20326	1.28028		MSTRG.15965	-0.564401
MSTRG.20845	1.08601		MSTRG.1600	1.08541
MSTRG.21421	-2.94708		MSTRG.16109	-0.81466
MSTRG.21474	-0.618129		MSTRG.16173	0.807989
MSTRG.21507	5.10852		MSTRG.16384	-0.718434
MSTRG.22026	1.41969		MSTRG.16422	-0.911721
MSTRG.2211	1.01398		MSTRG.16426	-0.610675
MSTRG.22337	1.62504		MSTRG.16551	-0.732842
MSTRG.22484	-0.746832		MSTRG.16584	-0.940185
MSTRG.2261	-0.591315		MSTRG.16626	-1.15024
MSTRG.22852	-1.81571		MSTRG.16841	1.35164
MSTRG.23239	1.42786		MSTRG.16856	-0.812669
MSTRG.23280	2.83894		MSTRG.16908	-0.541103
MSTRG.23288	-3.9573		MSTRG.16975	-0.624024
MSTRG.23367	-2.16948		MSTRG.17020	-0.529689
MSTRG.2359	0.505697		MSTRG.17026	-0.775374
MSTRG.238	-1.20248		MSTRG.17027	-0.653893
MSTRG.2382	-1.43639		MSTRG.17041	-0.910777
MSTRG.23905	1.06806		MSTRG.17050	-1.36297
MSTRG.23913	1.23236		MSTRG.17193	-0.769446
MSTRG.23927	1.94526		MSTRG.17195	-0.513648
MSTRG.2417	-1.24989		MSTRG.1736	-1.61859
MSTRG.24380	-0.542245		MSTRG.17364	-1.62716
MSTRG.24921	-0.848804		MSTRG.17556	3.15285
MSTRG.25218	0.875576		MSTRG.17585	-2.89178
MSTRG.25290	2.08395		MSTRG.17587	-1.06607
MSTRG.25380	-0.591089		MSTRG.17748	3.39613
MSTRG.25509	1.35476		MSTRG.17816	-0.988989
MSTRG.25888	1.01749		MSTRG.17825	-1.41394
MSTRG.25966	-1.11224		MSTRG.17999	-0.599059
MSTRG.25984	-1.28753		MSTRG.18194	-0.786419
MSTRG.26196	-1.47963		MSTRG.18198	-0.822617
MSTRG.26236	1.44724		MSTRG.18199	-0.702803
MSTRG.26285	-2.79632		MSTRG.18237	1.59274
MSTRG.26435	2.04182		MSTRG.18243	-9.79225
MSTRG.26557	1.23178		MSTRG.18403	-1.34871
MSTRG.26789	1.54988		MSTRG.18404	-1.43789
MSTRG.26870	1.33477		MSTRG.18441	-1.16825
MSTRG.27561	-0.629019		MSTRG.18444	-1.13482
MSTRG.27706	-0.673113		MSTRG.1866	-0.779011
MSTRG.27776	-0.583168		MSTRG.18794	-0.847877
MSTRG.28209	1.17867		MSTRG.18889	-1.29713
MSTRG.28266	1.46713		MSTRG.18974	-2.57909
MSTRG.28511	1.17247		MSTRG.19168	-0.539894
MSTRG.28700	1.57672		MSTRG.19189	-0.53349
MSTRG.29122	0.778344		MSTRG.19357	-1.90776
MSTRG.29217	0.91751		MSTRG.19358	-1.81798
MSTRG.29344	1.29409		MSTRG.19474	0.689785
MSTRG.29868	3.73295		MSTRG.1950	-0.644319
MSTRG.30165	0.682212		MSTRG.19502	-1.04965
MSTRG.30419	-1.33462		MSTRG.19568	-1.04509
MSTRG.30446	0.751558		MSTRG.196	-0.991822
MSTRG.30599	1.61758		MSTRG.19604	0.442623
MSTRG.30809	-2.39855		MSTRG.19995	-1.02591
MSTRG.3086	0.895085		MSTRG.20107	-0.534777
MSTRG.31310	1.02664		MSTRG.20177	0.532426
MSTRG.31403	-3.40045		MSTRG.20198	-0.851477
MSTRG.31636	1.51045		MSTRG.20280	-0.606792
MSTRG.31680	2.55565		MSTRG.20326	-1.07284
MSTRG.31999	1.69282		MSTRG.20356	1.1833
MSTRG.32023	1.21063		MSTRG.20378	0.956848
MSTRG.32024	2.88396		MSTRG.20424	-0.641743
MSTRG.32120	1.66126		MSTRG.20552	-0.825596
MSTRG.3232	1.33424		MSTRG.20630	-1.71202
MSTRG.32386	0.704527		MSTRG.20666	-0.667882
MSTRG.32515	0.631796		MSTRG.20672	-0.926454
MSTRG.32712	1.15269		MSTRG.20685	-0.693872
MSTRG.32717	2.25526		MSTRG.20706	-0.959657
MSTRG.32757	-0.960472		MSTRG.20721	-0.742144
MSTRG.32783	0.70093		MSTRG.20814	-1.10922
MSTRG.32874	1.73697		MSTRG.20845	-1.43919
MSTRG.32909	1.16636		MSTRG.20846	-0.694169
MSTRG.32929	-0.974789		MSTRG.21160	-0.507879
MSTRG.33002	0.774391		MSTRG.21166	-0.672729
MSTRG.33200	2.36484		MSTRG.21229	-1.19931
MSTRG.33287	-0.600368		MSTRG.21272	1.37681
MSTRG.33332	2.32193		MSTRG.21343	-0.726922
MSTRG.33464	1.07414		MSTRG.21344	-0.578536
MSTRG.33489	-0.677742		MSTRG.21422	-0.825741
MSTRG.33548	0.664133		MSTRG.21474	0.584602
MSTRG.33722	-0.517896		MSTRG.21578	-0.735743
MSTRG.34042	1.62756		MSTRG.2169	0.61631
MSTRG.34224	1.44085		MSTRG.21721	-1.05775
MSTRG.34303	0.562437		MSTRG.21752	-0.691984
MSTRG.34431	-1.20384		MSTRG.21764	-1.64805
MSTRG.34458	-10.0989		MSTRG.21775	-1.42223
MSTRG.34636	-0.820724		MSTRG.21819	-0.905003
MSTRG.34715	1.98606		MSTRG.22102	-0.548482
MSTRG.34758	-0.569021		MSTRG.2211	-1.10086
MSTRG.3530	2.08366		MSTRG.22222	-0.676456
MSTRG.3686	1.15368		MSTRG.22223	-1.06148
MSTRG.4412	1.20217		MSTRG.22289	-1.11078
MSTRG.4678	0.810996		MSTRG.22337	-0.628953
MSTRG.5843	1.80296		MSTRG.22609	-0.971874
MSTRG.6097	0.963312		MSTRG.22615	-1.15051
MSTRG.6707	1.2666		MSTRG.22685	-0.785586
MSTRG.6809	0.82567		MSTRG.22761	-1.08256
MSTRG.7011	3		MSTRG.22838	-0.887167
MSTRG.7481	-1.00991		MSTRG.22855	-0.568298
MSTRG.7550	2.70148		MSTRG.22978	1.53871
MSTRG.7648	1.55503		MSTRG.2317	2.72959
MSTRG.777	0.520663		MSTRG.23192	-0.797861
MSTRG.8222	1.2196		MSTRG.23205	-1.22479
MSTRG.8329	-0.664763		MSTRG.23239	-1.80226
MSTRG.8402	0.516257		MSTRG.23280	-2.05795
MSTRG.8458	0.707639		MSTRG.2336	-0.754363
MSTRG.8521	1.95387		MSTRG.23367	1.61807
MSTRG.8592	0.570848		MSTRG.23390	-0.958273
MSTRG.8748	-0.762824		MSTRG.23515	-0.776847
MSTRG.8792	-2.56478		MSTRG.23597	-0.98269
MSTRG.8800	-0.506271		MSTRG.23757	-0.820763
MSTRG.9057	0.990307		MSTRG.23804	-0.829681
MSTRG.9145	0.582965		MSTRG.23864	-0.871439
MSTRG.9243	-0.539626		MSTRG.23905	-1.27857
MSTRG.9249	-3.09003		MSTRG.23913	-0.903913
MSTRG.9327	1.52051		MSTRG.23980	-0.836915
MSTRG.9383	-0.732841		MSTRG.23991	-0.765917
MSTRG.9560	2.05222		MSTRG.24143	-1.37988
MSTRG.9909	3.61555		MSTRG.24370	-1.05462
ncbi_103926516	0.550197		MSTRG.2449	-2.32636
ncbi_103926541	1.79532		MSTRG.24503	-0.737493
ncbi_103926558	0.819575		MSTRG.24532	-0.859496
ncbi_103926566	-1.25024		MSTRG.24618	-0.713756
ncbi_103926610	-0.555108		MSTRG.24675	-1.08822
ncbi_103926626	0.82652		MSTRG.24748	-0.884238
ncbi_103926632	-0.662082		MSTRG.24817	-0.502228
ncbi_103926635	0.51173		MSTRG.24911	-1.33517
ncbi_103926681	0.535109		MSTRG.2504	0.964229
ncbi_103926705	-0.708996		MSTRG.25216	-0.568583
ncbi_103926750	-0.59757		MSTRG.25218	-0.978347
ncbi_103926766	0.795669		MSTRG.25306	10.2046
ncbi_103926787	0.866853		MSTRG.25738	-0.88374
ncbi_103926861	-0.605472		MSTRG.25740	-1.75002
ncbi_103926865	0.522895		MSTRG.25816	-2.56506
ncbi_103926912	-2.14487		MSTRG.2584	-0.561179
ncbi_103926923	12.6073		MSTRG.25844	-0.687432
ncbi_103926959	1.59439		MSTRG.25888	-1.68854
ncbi_103926966	1.10714		MSTRG.26002	-0.683807
ncbi_103926967	0.707454		MSTRG.26125	-0.839734
ncbi_103926999	0.645968		MSTRG.26167	-0.541849
ncbi_103927000	0.541985		MSTRG.26219	-0.798175
ncbi_103927024	-1.91579		MSTRG.26329	-0.769089
ncbi_103927033	-0.952045		MSTRG.26551	-0.919123
ncbi_103927051	-0.901249		MSTRG.26634	-0.793549
ncbi_103927084	0.938329		MSTRG.26674	-0.902703
ncbi_103927092	-0.542166		MSTRG.26692	-1.45747
ncbi_103927172	-0.945357		MSTRG.26839	-0.548977
ncbi_103927177	-0.635355		MSTRG.26852	-0.884402
ncbi_103927179	1.33042		MSTRG.26883	-0.784031
ncbi_103927195	1.45584		MSTRG.26922	0.59994
ncbi_103927200	-1.19855		MSTRG.27130	-0.545063
ncbi_103927250	-1.71142		MSTRG.27153	-0.693684
ncbi_103927270	-0.728776		MSTRG.27172	-0.60615
ncbi_103927272	1.83343		MSTRG.27309	-1.13726
ncbi_103927288	1.0863		MSTRG.27330	-0.612
ncbi_103927323	-0.733037		MSTRG.27331	-0.82433
ncbi_103927363	0.548097		MSTRG.27477	-1.69628
ncbi_103927384	-0.685478		MSTRG.27613	-0.719631
ncbi_103927393	0.730408		MSTRG.2787	-0.959736
ncbi_103927432	-0.569742		MSTRG.27876	-1.12761
ncbi_103927458	3.41238		MSTRG.27960	-0.892832
ncbi_103927464	-0.660727		MSTRG.2822	-1.44963
ncbi_103927471	0.729737		MSTRG.28234	-1.01851
ncbi_103927480	0.610038		MSTRG.28448	0.619877
ncbi_103927490	1.28133		MSTRG.285	-0.530158
ncbi_103927497	0.508125		MSTRG.28650	-0.529619
ncbi_103927498	1.09948		MSTRG.28659	-0.860265
ncbi_103927513	-0.524542		MSTRG.28709	-0.685113
ncbi_103927540	0.854728		MSTRG.28806	-0.606622
ncbi_103927553	0.630197		MSTRG.28811	-0.841527
ncbi_103927554	-0.716974		MSTRG.28892	-0.654879
ncbi_103927557	0.514472		MSTRG.289	0.887746
ncbi_103927658	1.75468		MSTRG.29004	-0.818604
ncbi_103927700	0.547946		MSTRG.29105	-0.953925
ncbi_103927730	0.959963		MSTRG.29122	-0.86954
ncbi_103927794	0.530233		MSTRG.29217	-1.05588
ncbi_103927795	0.793417		MSTRG.29250	-0.567714
ncbi_103927877	4		MSTRG.29279	-0.958622
ncbi_103927891	2.1945		MSTRG.29339	-0.950729
ncbi_103927897	0.898211		MSTRG.29424	-0.599349
ncbi_103927928	-0.63423		MSTRG.29479	-1.45426
ncbi_103927931	0.732248		MSTRG.29985	-0.683832
ncbi_103927960	-0.649912		MSTRG.3016	-0.808834
ncbi_103927964	-1.06961		MSTRG.30237	-1.25406
ncbi_103927967	3.43741		MSTRG.30427	-0.747281
ncbi_103927972	-0.618129		MSTRG.30441	4.46447
ncbi_103927999	0.793352		MSTRG.30544	-0.736571
ncbi_103928001	-0.510693		MSTRG.30599	-1.78295
ncbi_103928025	0.667618		MSTRG.30600	-0.931403
ncbi_103928041	1.41347		MSTRG.30659	-1.37011
ncbi_103928062	-1.03548		MSTRG.30804	-1.43555
ncbi_103928100	-0.561232		MSTRG.30837	-0.741082
ncbi_103928109	-0.502255		MSTRG.30846	-2.34829
ncbi_103928193	-0.676713		MSTRG.30919	-0.990062
ncbi_103928203	0.679746		MSTRG.30986	-0.979004
ncbi_103928266	-0.57445		MSTRG.31167	-0.767493
ncbi_103928287	0.644805		MSTRG.3123	-1.22291
ncbi_103928293	0.644805		MSTRG.31310	-1.68961
ncbi_103928326	-0.510943		MSTRG.31379	-0.803728
ncbi_103928335	-0.806475		MSTRG.31429	0.529232
ncbi_103928351	-0.539803		MSTRG.31432	-0.733811
ncbi_103928376	-0.628732		MSTRG.31443	-0.553713
ncbi_103928380	-0.709707		MSTRG.31706	-0.859185
ncbi_103928417	-0.616641		MSTRG.31745	-1.03652
ncbi_103928420	-0.883002		MSTRG.32023	-0.721699
ncbi_103928424	-0.783522		MSTRG.32024	-1.63889
ncbi_103928429	0.576107		MSTRG.32151	-0.849683
ncbi_103928484	-0.542493		MSTRG.32239	-0.579506
ncbi_103928520	0.618355		MSTRG.32240	-0.822491
ncbi_103928593	0.678581		MSTRG.32299	-1.06285
ncbi_103928651	2.52233		MSTRG.32341	-0.787874
ncbi_103928661	-0.615055		MSTRG.32471	1.03787
ncbi_103928717	-0.575816		MSTRG.32515	-0.602796
ncbi_103928720	-0.57489		MSTRG.32558	-0.82241
ncbi_103928728	-0.57489		MSTRG.32580	-1.18812
ncbi_103928733	-0.612147		MSTRG.32620	0.912295
ncbi_103928737	-0.612147		MSTRG.32637	1.10855
ncbi_103928739	0.665192		MSTRG.32687	0.867707
ncbi_103928777	-0.973473		MSTRG.32779	-1.13491
ncbi_103928782	-0.533863		MSTRG.32782	-1.48039
ncbi_103928796	-1.22025		MSTRG.32783	-1.10285
ncbi_103928801	-0.975408		MSTRG.3290	-0.651055
ncbi_103928802	0.595494		MSTRG.32909	-0.847181
ncbi_103928813	0.865803		MSTRG.32919	-0.621122
ncbi_103928844	1.10893		MSTRG.33040	-0.942975
ncbi_103928851	0.64326		MSTRG.33083	-1.59943
ncbi_103928869	-0.653203		MSTRG.33094	-0.855495
ncbi_103928875	0.5404		MSTRG.33151	-0.530313
ncbi_103928898	8.78136		MSTRG.33163	-1.22987
ncbi_103928909	-0.889149		MSTRG.33189	-0.734851
ncbi_103928920	-0.589891		MSTRG.33332	-1.42483
ncbi_103928932	-0.510984		MSTRG.33371	-1.07716
ncbi_103928941	1.36082		MSTRG.33435	-1.02288
ncbi_103928970	0.85726		MSTRG.33443	-1.55611
ncbi_103928972	3.31288		MSTRG.33542	1.06366
ncbi_103928975	1.40336		MSTRG.33548	-0.905141
ncbi_103928976	2.23742		MSTRG.33618	-0.651488
ncbi_103928994	0.531447		MSTRG.33662	-1.36771
ncbi_103929037	-0.71072		MSTRG.33700	-0.937292
ncbi_103929049	-1.63858		MSTRG.33760	-0.907708
ncbi_103929079	0.818785		MSTRG.33973	-0.857616
ncbi_103929090	0.504557		MSTRG.33997	-0.593996
ncbi_103929119	-0.714231		MSTRG.34082	-0.56176
ncbi_103929130	2.29546		MSTRG.34083	-0.752521
ncbi_103929144	0.684104		MSTRG.34171	-1.3343
ncbi_103929176	0.559672		MSTRG.34224	-1.81173
ncbi_103929183	-0.959586		MSTRG.34329	-0.568233
ncbi_103929191	0.973734		MSTRG.34396	-2.10634
ncbi_103929277	0.513765		MSTRG.34483	1
ncbi_103929316	-0.822477		MSTRG.34515	-0.709399
ncbi_103929325	1.16938		MSTRG.34651	-0.939015
ncbi_103929369	0.79112		MSTRG.34655	-0.824091
ncbi_103929432	0.526757		MSTRG.34687	-0.985009
ncbi_103929433	-0.627074		MSTRG.34813	-0.867671
ncbi_103929459	0.511543		MSTRG.3579	9.79225
ncbi_103929508	0.715867		MSTRG.358	-0.618164
ncbi_103929509	0.883486		MSTRG.3607	-1.04723
ncbi_103929552	1.13347		MSTRG.3626	-1.47249
ncbi_103929555	1.17772		MSTRG.3845	-1.34746
ncbi_103929558	0.518629		MSTRG.4262	0.667171
ncbi_103929575	-0.672741		MSTRG.4380	-1.50868
ncbi_103929578	0.528937		MSTRG.4412	-1.12569
ncbi_103929596	-0.992984		MSTRG.4508	-0.782937
ncbi_103929674	-0.545248		MSTRG.4631	0.53068
ncbi_103929693	-0.537378		MSTRG.4882	0.640111
ncbi_103929713	-0.809226		MSTRG.4959	-0.985573
ncbi_103929725	-0.605763		MSTRG.5143	-0.688232
ncbi_103929731	-0.923697		MSTRG.5144	-1.17284
ncbi_103929791	-0.599003		MSTRG.5219	0.931337
ncbi_103929817	-1.09126		MSTRG.5568	-1.03568
ncbi_103929819	0.947849		MSTRG.5641	1.83945
ncbi_103929823	0.648423		MSTRG.5678	-0.851835
ncbi_103929853	-0.515453		MSTRG.5796	-1.80546
ncbi_103929879	0.630416		MSTRG.5808	-1.06151
ncbi_103929887	0.630416		MSTRG.5843	-1.58937
ncbi_103929950	-1.43041		MSTRG.5915	-0.599395
ncbi_103929964	-0.551238		MSTRG.5916	-0.575897
ncbi_103929966	-0.76582		MSTRG.5933	-0.790531
ncbi_103929968	1.45667		MSTRG.607	-1.89581
ncbi_103930019	-0.505626		MSTRG.6094	-0.794412
ncbi_103930033	0.634645		MSTRG.6098	-1.84096
ncbi_103930040	0.536245		MSTRG.6135	-0.969978
ncbi_103930041	0.545609		MSTRG.6177	-8.99435
ncbi_103930082	0.511097		MSTRG.631	-0.550901
ncbi_103930098	0.616346		MSTRG.682	-0.967916
ncbi_103930100	-0.584394		MSTRG.6823	-0.75518
ncbi_103930118	0.755378		MSTRG.69	-1.60409
ncbi_103930137	-0.805184		MSTRG.7091	-1.38183
ncbi_103930152	0.847831		MSTRG.712	0.757356
ncbi_103930176	-3.62803		MSTRG.7151	1.30367
ncbi_103930223	0.882107		MSTRG.7170	-0.708825
ncbi_103930225	-0.771483		MSTRG.7325	-0.812704
ncbi_103930227	-0.780743		MSTRG.7626	-1.10773
ncbi_103930236	-0.534455		MSTRG.7627	-1.09402
ncbi_103930244	0.573822		MSTRG.7646	-1.33765
ncbi_103930249	-1.30494		MSTRG.7648	-1.2436
ncbi_103930254	-1.05029		MSTRG.7725	0.851557
ncbi_103930310	0.535962		MSTRG.777	-0.639667
ncbi_103930324	2.67991		MSTRG.7837	-2.25571
ncbi_103930360	-0.561463		MSTRG.8086	-0.93002
ncbi_103930395	-0.855687		MSTRG.8402	-0.593168
ncbi_103930406	-0.949312		MSTRG.847	2.72802
ncbi_103930412	0.815575		MSTRG.8521	-1.25576
ncbi_103930435	-5.57929		MSTRG.8522	-1.73942
ncbi_103930443	-1.10064		MSTRG.8581	-1.21254
ncbi_103930490	-0.680536		MSTRG.8590	-0.974539
ncbi_103930517	-0.7908		MSTRG.8592	-0.597172
ncbi_103930541	3.45943		MSTRG.8906	-0.83533
ncbi_103930586	0.641795		MSTRG.9057	-1.00487
ncbi_103930614	0.724962		MSTRG.9070	2.98958
ncbi_103930639	-0.574517		MSTRG.9117	-0.833381
ncbi_103930684	0.705776		MSTRG.9346	-0.668379
ncbi_103930694	1.69954		MSTRG.9560	-1.32639
ncbi_103930704	1.74474		MSTRG.9602	0.822843
ncbi_103930712	-0.6139		MSTRG.995	-1.0485
ncbi_103930716	0.896761		MSTRG.9987	-0.747495
ncbi_103930744	0.676848		ncbi_103926531	-1.67105
ncbi_103930750	0.81236		ncbi_103926532	0.624584
ncbi_103930767	-0.744527		ncbi_103926539	-0.575982
ncbi_103930791	1.32312		ncbi_103926541	-1.13059
ncbi_103930832	0.913317		ncbi_103926570	-1.00404
ncbi_103930834	-0.813149		ncbi_103926579	-1.05974
ncbi_103930847	1.03515		ncbi_103926632	1.03453
ncbi_103930880	-0.546797		ncbi_103926641	0.905785
ncbi_103930887	2.19876		ncbi_103926649	-0.561562
ncbi_103930985	5.51096		ncbi_103926654	1.51636
ncbi_103931013	0.884216		ncbi_103926669	-0.708838
ncbi_103931017	0.500237		ncbi_103926677	1.95881
ncbi_103931022	0.768263		ncbi_103926695	-0.866196
ncbi_103931023	-0.621055		ncbi_103926697	1.58827
ncbi_103931052	0.997779		ncbi_103926737	0.522692
ncbi_103931077	0.549606		ncbi_103926744	0.531539
ncbi_103931080	0.826702		ncbi_103926752	1.00757
ncbi_103931104	3.04614		ncbi_103926757	-0.579453
ncbi_103931106	-1.17326		ncbi_103926781	0.658927
ncbi_103931140	-0.512117		ncbi_103926794	-0.623952
ncbi_103931141	-0.504748		ncbi_103926795	-0.776502
ncbi_103931145	-0.564314		ncbi_103926806	0.697622
ncbi_103931178	1.23152		ncbi_103926827	0.771129
ncbi_103931216	0.582614		ncbi_103926828	0.646916
ncbi_103931255	0.948485		ncbi_103926861	0.783646
ncbi_103931261	0.634876		ncbi_103926866	0.758618
ncbi_103931279	3.14684		ncbi_103926873	0.556168
ncbi_103931292	-1.07217		ncbi_103926876	0.540097
ncbi_103931307	1.21517		ncbi_103926883	-0.714338
ncbi_103931311	-0.683051		ncbi_103926892	1.18407
ncbi_103931316	5.21432		ncbi_103926895	-1.16069
ncbi_103931332	0.501476		ncbi_103926896	-0.540152
ncbi_103931335	0.704056		ncbi_103926919	-0.632187
ncbi_103931347	-0.666281		ncbi_103926932	1.51909
ncbi_103931359	-0.841237		ncbi_103926937	0.511744
ncbi_103931369	0.736598		ncbi_103926943	0.807187
ncbi_103931370	0.600206		ncbi_103926959	-1.27916
ncbi_103931379	-1.0321		ncbi_103926963	1.23926
ncbi_103931386	-0.716795		ncbi_103926965	4.1375
ncbi_103931387	0.701599		ncbi_103926970	0.64057
ncbi_103931428	-0.502365		ncbi_103926971	0.866345
ncbi_103931454	-0.56032		ncbi_103927033	1.63104
ncbi_103931488	1.69005		ncbi_103927041	-0.620007
ncbi_103931529	0.942919		ncbi_103927081	0.572232
ncbi_103931531	-0.944396		ncbi_103927084	-1.86815
ncbi_103931599	-1.19794		ncbi_103927096	1.71739
ncbi_103931636	1.34166		ncbi_103927097	2.63833
ncbi_103931772	4.55935		ncbi_103927101	0.667872
ncbi_103931775	0.997561		ncbi_103927127	1.2076
ncbi_103931798	-2.56224		ncbi_103927155	-0.50762
ncbi_103931833	0.588291		ncbi_103927158	0.797562
ncbi_103931845	-8.67948		ncbi_103927171	-1.09764
ncbi_103931900	-0.729335		ncbi_103927179	-1.48505
ncbi_103931956	-0.586755		ncbi_103927196	-0.508669
ncbi_103931976	0.918954		ncbi_103927197	1.19579
ncbi_103931979	-1.0042		ncbi_103927202	0.997824
ncbi_103931980	0.79595		ncbi_103927207	2.65535
ncbi_103931987	0.612232		ncbi_103927213	0.990921
ncbi_103931998	-0.882549		ncbi_103927247	0.661746
ncbi_103932042	0.597676		ncbi_103927258	-0.505262
ncbi_103932054	0.817853		ncbi_103927260	0.744235
ncbi_103932071	0.798648		ncbi_103927262	-0.539994
ncbi_103932073	1.06274		ncbi_103927268	0.899071
ncbi_103932093	0.827129		ncbi_103927275	-0.554443
ncbi_103932145	-0.667967		ncbi_103927291	-0.782894
ncbi_103932159	0.500565		ncbi_103927304	0.528863
ncbi_103932189	1.76005		ncbi_103927306	-0.827299
ncbi_103932195	-0.50741		ncbi_103927308	1.07573
ncbi_103932198	0.854385		ncbi_103927325	-0.567179
ncbi_103932207	-0.533893		ncbi_103927327	0.552505
ncbi_103932214	-1.30743		ncbi_103927340	-0.524525
ncbi_103932216	-0.928107		ncbi_103927363	-0.527276
ncbi_103932223	-0.728376		ncbi_103927370	-0.641546
ncbi_103932286	0.652339		ncbi_103927389	0.749718
ncbi_103932294	-0.506802		ncbi_103927399	-0.623007
ncbi_103932300	-1.05974		ncbi_103927402	-0.719075
ncbi_103932350	-0.536053		ncbi_103927424	1.55766
ncbi_103932372	0.533775		ncbi_103927436	0.575928
ncbi_103932400	0.710952		ncbi_103927438	-0.662807
ncbi_103932402	-0.643327		ncbi_103927440	-1.92976
ncbi_103932427	-0.936059		ncbi_103927452	1.42824
ncbi_103932461	-0.526735		ncbi_103927498	-3.63874
ncbi_103932496	-0.641483		ncbi_103927509	-0.705168
ncbi_103932559	-0.679739		ncbi_103927510	-1.0076
ncbi_103932655	2.12412		ncbi_103927517	-0.643886
ncbi_103932667	2.1375		ncbi_103927525	1.05214
ncbi_103932670	-0.60498		ncbi_103927528	0.693492
ncbi_103932674	-0.538364		ncbi_103927556	0.995935
ncbi_103932713	1.88819		ncbi_103927561	-0.874144
ncbi_103932731	0.702646		ncbi_103927573	1.29455
ncbi_103932757	-0.794371		ncbi_103927578	-0.553254
ncbi_103932779	-0.929247		ncbi_103927581	0.580517
ncbi_103932848	0.506263		ncbi_103927597	-0.542472
ncbi_103932858	-3.06308		ncbi_103927644	0.604702
ncbi_103932861	6.42918		ncbi_103927653	0.687796
ncbi_103932866	-0.858093		ncbi_103927658	-1.00125
ncbi_103932873	-0.930625		ncbi_103927670	1.42265
ncbi_103932875	-0.578225		ncbi_103927684	0.550917
ncbi_103932904	1.11814		ncbi_103927687	1.32625
ncbi_103932932	-0.617719		ncbi_103927693	0.700116
ncbi_103932944	3.56817		ncbi_103927697	0.955109
ncbi_103932970	1.51547		ncbi_103927713	0.72666
ncbi_103932973	-2.11189		ncbi_103927733	-1.39232
ncbi_103932993	-1.68528		ncbi_103927748	0.638605
ncbi_103933016	-0.515814		ncbi_103927787	0.558638
ncbi_103933025	-0.740154		ncbi_103927789	-0.511797
ncbi_103933044	1.07888		ncbi_103927795	-2.0221
ncbi_103933057	-0.919956		ncbi_103927830	-0.648156
ncbi_103933064	-0.523683		ncbi_103927836	-0.713925
ncbi_103933083	8.63178		ncbi_103927847	0.657532
ncbi_103933085	1.5563		ncbi_103927848	1.27338
ncbi_103933138	3.01282		ncbi_103927851	1.6848
ncbi_103933143	0.594566		ncbi_103927864	0.829987
ncbi_103933180	0.560539		ncbi_103927878	-0.736769
ncbi_103933195	-0.722123		ncbi_103927880	-0.619955
ncbi_103933260	-0.65871		ncbi_103927894	0.625983
ncbi_103933269	0.925038		ncbi_103927895	1.0162
ncbi_103933271	-0.517497		ncbi_103927927	0.697402
ncbi_103933318	-1.61005		ncbi_103927931	-0.797922
ncbi_103933325	0.563413		ncbi_103927944	1.09307
ncbi_103933327	0.599737		ncbi_103927958	1.03404
ncbi_103933332	1.35908		ncbi_103927965	0.865007
ncbi_103933410	-0.80464		ncbi_103927982	-0.781594
ncbi_103933411	1.35908		ncbi_103927989	3.10434
ncbi_103933460	1.8246		ncbi_103928011	1.26807
ncbi_103933498	-2.95851		ncbi_103928036	2.60987
ncbi_103933522	0.8184		ncbi_103928044	0.584573
ncbi_103933528	-1.88982		ncbi_103928047	0.575826
ncbi_103933535	-1.61568		ncbi_103928058	0.719738
ncbi_103933550	-0.604751		ncbi_103928060	-1.0291
ncbi_103933583	-0.791129		ncbi_103928098	0.530515
ncbi_103933654	-0.542781		ncbi_103928107	0.770696
ncbi_103933688	0.737492		ncbi_103928110	0.773035
ncbi_103933703	-0.873847		ncbi_103928117	-0.851839
ncbi_103933704	-0.659487		ncbi_103928135	0.725751
ncbi_103933720	2.38466		ncbi_103928154	1.06522
ncbi_103933765	-0.528851		ncbi_103928171	-0.820465
ncbi_103933772	-0.665791		ncbi_103928191	-0.808754
ncbi_103933810	-2.3278		ncbi_103928203	-1.32736
ncbi_103933825	1.44953		ncbi_103928219	-0.579236
ncbi_103933837	-1.03713		ncbi_103928223	1.07173
ncbi_103933847	-1.66141		ncbi_103928254	-0.872469
ncbi_103933882	0.766026		ncbi_103928319	0.892942
ncbi_103933896	1.0934		ncbi_103928322	0.722289
ncbi_103933912	-0.587919		ncbi_103928331	1.90442
ncbi_103933913	-0.906337		ncbi_103928346	0.552426
ncbi_103933941	0.814191		ncbi_103928375	2.67982
ncbi_103933971	-0.842279		ncbi_103928391	0.643575
ncbi_103933983	-0.716444		ncbi_103928394	0.723925
ncbi_103933996	0.73356		ncbi_103928405	-0.692086
ncbi_103934128	-0.670089		ncbi_103928411	0.668355
ncbi_103934142	-12.7882		ncbi_103928421	0.610183
ncbi_103934150	-3.91641		ncbi_103928448	0.512086
ncbi_103934166	0.796334		ncbi_103928464	-0.576846
ncbi_103934276	0.604912		ncbi_103928466	-0.529542
ncbi_103934277	-0.828047		ncbi_103928467	3.13245
ncbi_103934307	0.530391		ncbi_103928480	0.76909
ncbi_103934311	-0.555698		ncbi_103928481	8.50515
ncbi_103934333	3.55394		ncbi_103928516	0.631626
ncbi_103934346	5.07714		ncbi_103928517	0.569661
ncbi_103934349	1.40745		ncbi_103928518	-0.594163
ncbi_103934360	-0.500305		ncbi_103928523	4.66025
ncbi_103934368	-2.58496		ncbi_103928528	0.631626
ncbi_103934433	0.580544		ncbi_103928537	-0.694017
ncbi_103934506	0.631178		ncbi_103928538	1.25562
ncbi_103934535	-1.25139		ncbi_103928549	0.57976
ncbi_103934574	-1.54628		ncbi_103928561	-0.551508
ncbi_103934575	-0.690271		ncbi_103928567	-1.61731
ncbi_103934596	0.605922		ncbi_103928575	0.569387
ncbi_103934615	-0.823386		ncbi_103928587	2.47393
ncbi_103934628	-0.564636		ncbi_103928605	0.550618
ncbi_103934662	12.3125		ncbi_103928614	0.6805
ncbi_103934667	12.3125		ncbi_103928624	0.969376
ncbi_103934733	-0.822973		ncbi_103928627	1.0307
ncbi_103934775	-0.862974		ncbi_103928649	1.14413
ncbi_103934799	-0.602535		ncbi_103928674	0.53257
ncbi_103934820	-0.576175		ncbi_103928682	-0.561451
ncbi_103934823	-0.506313		ncbi_103928707	0.539227
ncbi_103934837	-0.756149		ncbi_103928710	-0.500993
ncbi_103934964	0.58318		ncbi_103928716	-0.500855
ncbi_103935006	0.915374		ncbi_103928733	0.847117
ncbi_103935009	1.21521		ncbi_103928737	0.847117
ncbi_103935043	1.05532		ncbi_103928741	0.508438
ncbi_103935044	1.16921		ncbi_103928748	-0.606992
ncbi_103935045	-0.50874		ncbi_103928752	-0.720592
ncbi_103935109	2.38119		ncbi_103928764	10.3369
ncbi_103935113	-0.576188		ncbi_103928777	0.563429
ncbi_103935135	0.509302		ncbi_103928779	0.525838
ncbi_103935138	-0.859501		ncbi_103928780	1.10679
ncbi_103935154	-0.557587		ncbi_103928796	1.1645
ncbi_103935180	0.699193		ncbi_103928801	1.27652
ncbi_103935191	0.887447		ncbi_103928802	-0.995035
ncbi_103935192	1.31163		ncbi_103928803	-0.52659
ncbi_103935207	12.8284		ncbi_103928816	-1.04967
ncbi_103935232	-12.1611		ncbi_103928823	1.42094
ncbi_103935245	-0.769714		ncbi_103928829	-0.626911
ncbi_103935262	-0.784779		ncbi_103928832	1.66149
ncbi_103935266	-0.637694		ncbi_103928865	0.685992
ncbi_103935315	0.818238		ncbi_103928878	-0.595202
ncbi_103935323	2.83256		ncbi_103928883	1.9555
ncbi_103935351	0.819832		ncbi_103928900	1.00202
ncbi_103935369	0.554392		ncbi_103928911	0.794886
ncbi_103935383	0.515441		ncbi_103928936	-0.578105
ncbi_103935430	1.0268		ncbi_103928970	-0.765357
ncbi_103935440	-0.73372		ncbi_103928973	0.587299
ncbi_103935452	-1.76091		ncbi_103928975	-2.12489
ncbi_103935470	1.42513		ncbi_103928976	-2.42297
ncbi_103935506	-0.568234		ncbi_103928988	1.31755
ncbi_103935542	-0.553912		ncbi_103928991	0.970806
ncbi_103935577	2.98351		ncbi_103929008	1
ncbi_103935601	4.78814		ncbi_103929026	3.63472
ncbi_103935663	-0.853996		ncbi_103929038	0.511646
ncbi_103935714	-0.624089		ncbi_103929040	0.858316
ncbi_103935719	-1.12738		ncbi_103929044	-0.576163
ncbi_103935740	0.523674		ncbi_103929074	0.673655
ncbi_103935750	-0.659197		ncbi_103929085	-0.558057
ncbi_103935816	15.0268		ncbi_103929101	0.71174
ncbi_103935841	-0.546468		ncbi_103929102	-0.541829
ncbi_103935856	1.19172		ncbi_103929133	-0.937403
ncbi_103935871	-0.765535		ncbi_103929158	-0.83727
ncbi_103935876	-0.566492		ncbi_103929165	-0.83727
ncbi_103935895	13.1908		ncbi_103929191	-0.692023
ncbi_103935897	-0.654043		ncbi_103929203	0.896988
ncbi_103935962	-1.54639		ncbi_103929206	0.643003
ncbi_103935988	-1.29296		ncbi_103929213	0.861987
ncbi_103935996	-2.96901		ncbi_103929228	-0.607316
ncbi_103936033	0.557185		ncbi_103929280	1.72024
ncbi_103936041	-0.843992		ncbi_103929302	0.626582
ncbi_103936096	1.1743		ncbi_103929317	-0.704311
ncbi_103936106	1.28828		ncbi_103929324	-0.910787
ncbi_103936116	0.966271		ncbi_103929369	-1.49882
ncbi_103936129	-1.27515		ncbi_103929403	-1.76174
ncbi_103936133	-0.866912		ncbi_103929404	0.83029
ncbi_103936148	0.759542		ncbi_103929423	0.617299
ncbi_103936155	-4.73937		ncbi_103929433	0.708244
ncbi_103936162	-0.511025		ncbi_103929437	-0.761219
ncbi_103936164	2.83212		ncbi_103929506	-0.501403
ncbi_103936165	0.819695		ncbi_103929508	-1.02496
ncbi_103936199	1.02624		ncbi_103929517	-7.80305
ncbi_103936209	0.576226		ncbi_103929550	-0.56526
ncbi_103936263	-0.833414		ncbi_103929558	-0.523323
ncbi_103936277	-3.97728		ncbi_103929563	0.631234
ncbi_103936281	1.17885		ncbi_103929575	0.662602
ncbi_103936285	-0.728595		ncbi_103929580	0.998589
ncbi_103936303	0.549339		ncbi_103929583	-0.5721
ncbi_103936358	0.598673		ncbi_103929594	2.67688
ncbi_103936365	-2.20872		ncbi_103929596	1.09269
ncbi_103936433	-0.883107		ncbi_103929604	-0.616065
ncbi_103936435	0.572339		ncbi_103929607	1.04459
ncbi_103936448	0.572339		ncbi_103929614	0.510206
ncbi_103936469	0.817268		ncbi_103929644	-0.789982
ncbi_103936473	0.80323		ncbi_103929652	1.34739
ncbi_103936541	-0.641695		ncbi_103929658	2.37724
ncbi_103936543	-0.597902		ncbi_103929682	-0.572553
ncbi_103936545	-0.701479		ncbi_103929683	-0.510186
ncbi_103936583	-0.664941		ncbi_103929712	0.602809
ncbi_103936609	1.00535		ncbi_103929718	-0.608277
ncbi_103936644	-0.581124		ncbi_103929731	0.828435
ncbi_103936663	-0.648868		ncbi_103929753	-0.900001
ncbi_103936698	-0.607571		ncbi_103929759	0.901977
ncbi_103936725	1.14076		ncbi_103929771	-0.60913
ncbi_103936726	1.1193		ncbi_103929791	0.749537
ncbi_103936750	-0.742574		ncbi_103929797	1.2578
ncbi_103936758	-0.566439		ncbi_103929807	0.518905
ncbi_103936760	0.94116		ncbi_103929808	-0.525723
ncbi_103936774	1.27951		ncbi_103929811	-0.895194
ncbi_103936788	-0.723573		ncbi_103929812	-0.943348
ncbi_103936791	-1.14103		ncbi_103929813	-0.565963
ncbi_103936816	-0.658211		ncbi_103929823	-0.513983
ncbi_103936817	-0.673729		ncbi_103929858	0.559258
ncbi_103936910	2.58496		ncbi_103929863	0.936078
ncbi_103936919	-0.764542		ncbi_103929879	-1.3251
ncbi_103936929	-0.54526		ncbi_103929887	-1.3251
ncbi_103936958	1.276		ncbi_103929905	-0.619101
ncbi_103936959	0.697462		ncbi_103929910	-0.815406
ncbi_103936971	-0.570112		ncbi_103929912	0.921207
ncbi_103936977	0.617091		ncbi_103929939	-1.79234
ncbi_103936980	0.712366		ncbi_103929948	2.73791
ncbi_103937002	-0.626227		ncbi_103929950	1.4021
ncbi_103937006	-0.67959		ncbi_103929953	0.823248
ncbi_103937017	-0.827636		ncbi_103929964	0.638521
ncbi_103937019	-0.895628		ncbi_103929988	0.526841
ncbi_103937042	-0.673962		ncbi_103930002	0.81955
ncbi_103937044	0.56244		ncbi_103930007	-0.646069
ncbi_103937058	-0.593631		ncbi_103930008	0.614876
ncbi_103937075	-0.845631		ncbi_103930018	2.67991
ncbi_103937097	1.09195		ncbi_103930026	-0.689126
ncbi_103937137	0.668058		ncbi_103930028	-0.657077
ncbi_103937153	-0.526042		ncbi_103930036	-0.75875
ncbi_103937160	0.910522		ncbi_103930096	0.633158
ncbi_103937161	-0.655665		ncbi_103930099	0.785257
ncbi_103937173	-0.687405		ncbi_103930102	1.48839
ncbi_103937177	1.24457		ncbi_103930104	-0.542936
ncbi_103937183	-0.619358		ncbi_103930107	1.32953
ncbi_103937192	-1.16939		ncbi_103930114	0.568587
ncbi_103937201	-0.51278		ncbi_103930128	1.10858
ncbi_103937208	-0.612066		ncbi_103930129	1.0808
ncbi_103937220	-2.32193		ncbi_103930154	-0.615076
ncbi_103937221	0.597445		ncbi_103930166	0.983235
ncbi_103937226	0.676074		ncbi_103930181	-0.634134
ncbi_103937238	-0.611765		ncbi_103930212	-0.736068
ncbi_103937244	0.652382		ncbi_103930228	-0.675041
ncbi_103937291	0.682769		ncbi_103930229	1.4249
ncbi_103937301	-0.550176		ncbi_103930232	0.501949
ncbi_103937349	0.597325		ncbi_103930243	0.595497
ncbi_103937356	0.701825		ncbi_103930244	-0.58334
ncbi_103937427	-0.573209		ncbi_103930247	-0.751987
ncbi_103937431	0.777608		ncbi_103930249	0.823743
ncbi_103937478	0.522134		ncbi_103930284	4.23704
ncbi_103937481	0.669087		ncbi_103930345	-2.01389
ncbi_103937491	1.96212		ncbi_103930347	-0.527942
ncbi_103937506	1.90652		ncbi_103930362	-0.754026
ncbi_103937522	-1.44695		ncbi_103930381	0.794859
ncbi_103937568	1.54382		ncbi_103930391	0.652077
ncbi_103937613	-13.0131		ncbi_103930395	0.576951
ncbi_103937637	0.506173		ncbi_103930400	-0.611784
ncbi_103937651	-0.586937		ncbi_103930417	-1.00555
ncbi_103937656	-0.677294		ncbi_103930425	0.697061
ncbi_103937668	1.83554		ncbi_103930464	-4.69539
ncbi_103937672	-0.715761		ncbi_103930473	-0.594802
ncbi_103937726	-0.671815		ncbi_103930476	-0.57681
ncbi_103937735	-0.812768		ncbi_103930478	0.612812
ncbi_103937748	0.857248		ncbi_103930486	-0.526944
ncbi_103937756	-1.6845		ncbi_103930490	0.710521
ncbi_103937765	-0.653123		ncbi_103930504	0.533799
ncbi_103937812	0.811559		ncbi_103930553	0.521872
ncbi_103937829	0.699566		ncbi_103930560	-0.781405
ncbi_103937843	0.527403		ncbi_103930569	0.701049
ncbi_103937854	0.74817		ncbi_103930572	0.741437
ncbi_103937921	-0.554335		ncbi_103930573	0.963113
ncbi_103937931	0.509833		ncbi_103930598	0.604698
ncbi_103937933	-0.969423		ncbi_103930629	0.560244
ncbi_103937941	-0.624294		ncbi_103930636	-0.982819
ncbi_103937956	-0.807215		ncbi_103930647	1.21225
ncbi_103937958	3.89673		ncbi_103930650	-1.05498
ncbi_103937977	3.06088		ncbi_103930712	0.629387
ncbi_103937987	2.14997		ncbi_103930726	0.523877
ncbi_103937999	-0.541327		ncbi_103930738	0.924489
ncbi_103938010	-0.912614		ncbi_103930742	0.578661
ncbi_103938029	0.532643		ncbi_103930751	1.0875
ncbi_103938045	-0.823871		ncbi_103930765	0.784271
ncbi_103938119	-0.5486		ncbi_103930784	-1.14477
ncbi_103938142	0.526967		ncbi_103930792	0.87002
ncbi_103938159	-1.55212		ncbi_103930802	0.911563
ncbi_103938177	-0.671918		ncbi_103930819	-0.958063
ncbi_103938199	1.03264		ncbi_103930820	0.914833
ncbi_103938201	-0.660064		ncbi_103930832	-0.550747
ncbi_103938239	2.3552		ncbi_103930834	0.717532
ncbi_103938256	-0.680823		ncbi_103930842	1.69112
ncbi_103938323	-0.510406		ncbi_103930865	-0.57029
ncbi_103938327	-1.35252		ncbi_103930874	0.8719
ncbi_103938338	0.563404		ncbi_103930886	-3.44931
ncbi_103938354	0.501417		ncbi_103930896	0.622596
ncbi_103938364	-0.617756		ncbi_103930965	1.00512
ncbi_103938366	0.911085		ncbi_103930969	-0.756765
ncbi_103938371	0.770829		ncbi_103930985	-4.44057
ncbi_103938373	-0.853985		ncbi_103930989	1.70487
ncbi_103938411	-0.6803		ncbi_103930990	0.539057
ncbi_103938485	-1.2395		ncbi_103930992	1.23676
ncbi_103938499	-0.6741		ncbi_103930998	3.90493
ncbi_103938500	-0.93523		ncbi_103931056	1.53563
ncbi_103938509	-0.974053		ncbi_103931072	1.41842
ncbi_103938517	0.845921		ncbi_103931083	1.30629
ncbi_103938522	-1.4682		ncbi_103931101	0.901525
ncbi_103938547	-0.670455		ncbi_103931124	-0.738227
ncbi_103938574	0.590485		ncbi_103931150	0.714714
ncbi_103938591	-0.90151		ncbi_103931163	0.533422
ncbi_103938652	0.552317		ncbi_103931172	-1.71575
ncbi_103938667	-0.522725		ncbi_103931179	0.706675
ncbi_103938672	0.566757		ncbi_103931186	9.98489
ncbi_103938686	-0.50359		ncbi_103931201	-0.699677
ncbi_103938693	0.913367		ncbi_103931207	0.591568
ncbi_103938698	0.702507		ncbi_103931224	-2.08746
ncbi_103938720	0.69849		ncbi_103931225	-0.512378
ncbi_103938724	0.694846		ncbi_103931230	4.70044
ncbi_103938734	1.73424		ncbi_103931233	0.770403
ncbi_103938745	1.03602		ncbi_103931247	1.36425
ncbi_103938765	-0.767827		ncbi_103931255	-1.93313
ncbi_103938814	-0.90392		ncbi_103931261	-0.571959
ncbi_103938830	0.867701		ncbi_103931306	-0.780036
ncbi_103938832	2.18845		ncbi_103931320	1.28609
ncbi_103938833	2.18845		ncbi_103931331	0.525179
ncbi_103938853	1.39971		ncbi_103931343	-0.794681
ncbi_103938864	-2.80735		ncbi_103931360	-0.675284
ncbi_103938879	-0.998714		ncbi_103931365	1.07582
ncbi_103938909	-1.71172		ncbi_103931371	1.43576
ncbi_103938913	-1.17165		ncbi_103931379	0.638653
ncbi_103938918	-1.32852		ncbi_103931384	-0.929389
ncbi_103938937	-0.519518		ncbi_103931385	0.678146
ncbi_103938974	-0.5678		ncbi_103931392	1.37744
ncbi_103939002	1.40334		ncbi_103931413	0.686032
ncbi_103939014	2.93546		ncbi_103931427	0.778888
ncbi_103939058	-4.2854		ncbi_103931449	0.531073
ncbi_103939118	0.615311		ncbi_103931451	-0.642584
ncbi_103939133	-0.563845		ncbi_103931479	-0.762859
ncbi_103939162	-0.555682		ncbi_103931492	2.38582
ncbi_103939197	0.518995		ncbi_103931494	1.38148
ncbi_103939228	-1.42407		ncbi_103931495	0.900813
ncbi_103939230	2.09686		ncbi_103931505	1.47035
ncbi_103939291	0.992109		ncbi_103931508	-0.692079
ncbi_103939301	1.22844		ncbi_103931523	1
ncbi_103939304	0.627822		ncbi_103931546	-0.663107
ncbi_103939320	4.38904		ncbi_103931551	0.514333
ncbi_103939327	2.4634		ncbi_103931561	2.6266
ncbi_103939335	0.762281		ncbi_103931566	0.606083
ncbi_103939343	-0.885694		ncbi_103931581	1.69375
ncbi_103939348	-1.01054		ncbi_103931589	0.817947
ncbi_103939359	0.897626		ncbi_103931621	-1.71746
ncbi_103939398	0.577885		ncbi_103931636	-1.87589
ncbi_103939406	-0.604988		ncbi_103931644	0.631234
ncbi_103939432	-0.564423		ncbi_103931663	0.642651
ncbi_103939454	2.62449		ncbi_103931689	-0.674135
ncbi_103939456	0.509377		ncbi_103931693	1.8269
ncbi_103939475	-0.610122		ncbi_103931712	-0.633461
ncbi_103939501	1.06762		ncbi_103931727	0.921588
ncbi_103939502	0.881936		ncbi_103931733	0.536265
ncbi_103939570	1.02465		ncbi_103931772	-2.66637
ncbi_103939640	-2.35114		ncbi_103931777	0.521156
ncbi_103939646	-1.319		ncbi_103931804	0.716933
ncbi_103939698	-0.799034		ncbi_103931822	-0.858176
ncbi_103939701	-1.15791		ncbi_103931834	0.839953
ncbi_103939703	0.563848		ncbi_103931838	1.10567
ncbi_103939742	1.74501		ncbi_103931864	-0.637614
ncbi_103939893	0.535064		ncbi_103931866	-0.742124
ncbi_103939926	0.587595		ncbi_103931867	-1.73089
ncbi_103939973	3.23522		ncbi_103931868	-0.514807
ncbi_103939990	-1.06217		ncbi_103931900	1.08829
ncbi_103940037	0.730063		ncbi_103931921	1.62164
ncbi_103940045	-0.957023		ncbi_103931939	-0.551469
ncbi_103940095	-0.528064		ncbi_103931976	-0.970205
ncbi_103940109	-0.730086		ncbi_103931986	-0.99262
ncbi_103940113	-1.47661		ncbi_103931994	0.618165
ncbi_103940116	-1.15554		ncbi_103932021	-0.683667
ncbi_103940163	-0.696855		ncbi_103932057	0.535711
ncbi_103940181	-0.679524		ncbi_103932065	0.554527
ncbi_103940182	-0.679524		ncbi_103932072	0.607284
ncbi_103940199	-1.1614		ncbi_103932075	-1.40028
ncbi_103940244	-0.577897		ncbi_103932093	-0.684669
ncbi_103940245	3.23312		ncbi_103932100	-0.655915
ncbi_103940249	-0.595405		ncbi_103932106	1.33357
ncbi_103940268	0.537364		ncbi_103932115	0.539293
ncbi_103940271	-1.6329		ncbi_103932134	5.07951
ncbi_103940277	1.29068		ncbi_103932142	1.35845
ncbi_103940313	-0.678374		ncbi_103932166	0.610796
ncbi_103940322	0.595073		ncbi_103932193	0.906296
ncbi_103940332	1.84938		ncbi_103932197	1.15419
ncbi_103940343	1.84938		ncbi_103932207	0.51328
ncbi_103940351	0.51054		ncbi_103932253	0.516263
ncbi_103940368	-0.635288		ncbi_103932293	-1.16412
ncbi_103940374	0.557843		ncbi_103932324	0.666461
ncbi_103940426	-1.11107		ncbi_103932353	-0.739393
ncbi_103940431	1.67236		ncbi_103932363	-0.797841
ncbi_103940433	1.67236		ncbi_103932372	-0.568368
ncbi_103940461	0.76644		ncbi_103932373	-0.995051
ncbi_103940492	-0.775671		ncbi_103932379	0.634661
ncbi_103940504	-1.08082		ncbi_103932382	0.522913
ncbi_103940517	-0.519549		ncbi_103932384	0.775417
ncbi_103940520	1.20301		ncbi_103932388	2.78176
ncbi_103940567	-1.09903		ncbi_103932398	0.525006
ncbi_103940605	-0.539919		ncbi_103932403	-0.706606
ncbi_103940620	-1.53112		ncbi_103932452	0.945808
ncbi_103940640	2.58844		ncbi_103932467	-0.700194
ncbi_103940668	-1.43864		ncbi_103932512	0.776738
ncbi_103940678	-0.533018		ncbi_103932533	1.33397
ncbi_103940681	-1.03341		ncbi_103932537	1.47297
ncbi_103940701	3.18269		ncbi_103932542	0.546287
ncbi_103940872	1.61775		ncbi_103932557	0.526779
ncbi_103940884	-0.548965		ncbi_103932558	-0.53445
ncbi_103940888	0.599291		ncbi_103932564	1.10262
ncbi_103940910	0.648237		ncbi_103932565	0.812058
ncbi_103940923	-0.607187		ncbi_103932568	-1.31178
ncbi_103940926	0.755847		ncbi_103932575	-0.568077
ncbi_103940989	1.20832		ncbi_103932602	-0.550356
ncbi_103941006	-1.92668		ncbi_103932604	0.800469
ncbi_103941022	0.956305		ncbi_103932609	-0.597885
ncbi_103941041	-0.736966		ncbi_103932635	1.774
ncbi_103941080	-0.962417		ncbi_103932653	-1.03782
ncbi_103941082	-10.6712		ncbi_103932672	1.87362
ncbi_103941083	1.23018		ncbi_103932673	1.24933
ncbi_103941087	-1.16935		ncbi_103932694	0.57744
ncbi_103941122	1.1765		ncbi_103932713	-1.76642
ncbi_103941147	2.89616		ncbi_103932748	1.36145
ncbi_103941188	0.671977		ncbi_103932757	0.530515
ncbi_103941225	-0.670332		ncbi_103932759	0.633295
ncbi_103941230	0.526645		ncbi_103932778	-0.609583
ncbi_103941242	-0.548965		ncbi_103932779	1.00363
ncbi_103941272	0.591663		ncbi_103932801	0.834884
ncbi_103941279	-0.522219		ncbi_103932810	3.12853
ncbi_103941281	0.963108		ncbi_103932910	-1.21362
ncbi_103941310	2.03308		ncbi_103932913	-1.65751
ncbi_103941330	-1.38907		ncbi_103932921	2.21857
ncbi_103941332	1.55773		ncbi_103932930	1.26858
ncbi_103941345	0.653866		ncbi_103932933	0.83031
ncbi_103941398	-0.828284		ncbi_103932936	-1.10147
ncbi_103941421	-0.501082		ncbi_103932950	1.96111
ncbi_103941422	0.530291		ncbi_103932962	8.59495
ncbi_103941475	0.704003		ncbi_103932963	-0.622195
ncbi_103941550	-0.938381		ncbi_103932968	0.615698
ncbi_103941553	0.571654		ncbi_103933007	-0.889084
ncbi_103941557	-0.603877		ncbi_103933024	1.423
ncbi_103941596	-0.666306		ncbi_103933028	-1.86625
ncbi_103941666	-0.79513		ncbi_103933060	2.29177
ncbi_103941679	2.4416		ncbi_103933062	-2.004
ncbi_103941685	4.03185		ncbi_103933078	0.548565
ncbi_103941686	0.991748		ncbi_103933113	0.743099
ncbi_103941721	-0.559672		ncbi_103933123	1.13804
ncbi_103941850	-0.650176		ncbi_103933124	1.18663
ncbi_103941857	-1.06396		ncbi_103933126	0.960262
ncbi_103941932	-0.509498		ncbi_103933138	-1.38436
ncbi_103941943	0.590817		ncbi_103933139	-2.26497
ncbi_103941967	0.647959		ncbi_103933144	1.83306
ncbi_103942011	2.09331		ncbi_103933155	-2.2951
ncbi_103942015	-1.13409		ncbi_103933159	-2.2951
ncbi_103942017	-0.845025		ncbi_103933174	2.72792
ncbi_103942030	1.57349		ncbi_103933176	0.718107
ncbi_103942041	4.43552		ncbi_103933179	1.02281
ncbi_103942054	-0.948659		ncbi_103933211	-0.699769
ncbi_103942064	2.32758		ncbi_103933212	0.559245
ncbi_103942073	-0.664454		ncbi_103933287	0.820156
ncbi_103942084	2.01629		ncbi_103933300	1.14509
ncbi_103942091	1.71237		ncbi_103933305	-0.589343
ncbi_103942095	1.71237		ncbi_103933329	-0.962729
ncbi_103942148	1.32859		ncbi_103933346	0.638667
ncbi_103942164	-1.36783		ncbi_103933374	-0.546077
ncbi_103942188	0.582348		ncbi_103933376	0.665347
ncbi_103942197	2.61731		ncbi_103933377	-0.85534
ncbi_103942222	-0.715106		ncbi_103933390	0.647644
ncbi_103942239	-0.716155		ncbi_103933405	0.727424
ncbi_103942241	1.25189		ncbi_103933440	9.20457
ncbi_103942259	-0.551838		ncbi_103933445	0.510767
ncbi_103942267	0.836694		ncbi_103933450	0.50749
ncbi_103942297	-0.711655		ncbi_103933485	0.526851
ncbi_103942333	9.18818		ncbi_103933488	-0.637472
ncbi_103942335	-0.620819		ncbi_103933492	8.55714
ncbi_103942354	-0.523723		ncbi_103933535	0.815748
ncbi_103942363	0.853797		ncbi_103933537	1.45017
ncbi_103942366	2.5209		ncbi_103933551	0.98365
ncbi_103942395	1.1814		ncbi_103933562	-0.529502
ncbi_103942426	0.517193		ncbi_103933575	0.931201
ncbi_103942440	8.77039		ncbi_103933608	-0.618871
ncbi_103942444	4.57289		ncbi_103933613	-1.0205
ncbi_103942554	-0.714939		ncbi_103933652	0.64596
ncbi_103942557	0.552679		ncbi_103933704	0.779701
ncbi_103942559	-0.508009		ncbi_103933721	0.595093
ncbi_103942615	-1.12437		ncbi_103933746	0.741508
ncbi_103942663	-0.63232		ncbi_103933789	1.06857
ncbi_103942688	-0.906082		ncbi_103933801	-1.03067
ncbi_103942726	-0.562099		ncbi_103933805	-0.598056
ncbi_103942753	0.812484		ncbi_103933856	-1.09217
ncbi_103942772	-0.596309		ncbi_103933858	0.875718
ncbi_103942773	-0.502878		ncbi_103933870	2.86507
ncbi_103942903	-0.538312		ncbi_103933882	-1.03085
ncbi_103942907	0.51897		ncbi_103933886	-0.667059
ncbi_103942971	3.46428		ncbi_103933899	0.794226
ncbi_103942995	-0.56828		ncbi_103933900	-0.714121
ncbi_103943006	1.24594		ncbi_103933903	-0.581426
ncbi_103943016	-0.506547		ncbi_103933906	-0.799013
ncbi_103943033	-0.616671		ncbi_103933913	0.681356
ncbi_103943040	-0.732292		ncbi_103933919	0.761311
ncbi_103943042	-0.603937		ncbi_103933930	0.526974
ncbi_103943043	1		ncbi_103933937	0.774565
ncbi_103943058	0.604172		ncbi_103933939	0.567143
ncbi_103943060	0.838329		ncbi_103933945	0.982455
ncbi_103943065	-0.588033		ncbi_103933964	-0.568692
ncbi_103943083	-0.621528		ncbi_103933965	-0.682884
ncbi_103943140	-2.84435		ncbi_103933977	-0.727326
ncbi_103943166	-0.510562		ncbi_103933983	0.776404
ncbi_103943186	-0.714559		ncbi_103933987	2.1774
ncbi_103943188	2.54189		ncbi_103933993	-0.662259
ncbi_103943194	0.869106		ncbi_103934010	0.92529
ncbi_103943195	-0.535292		ncbi_103934017	0.588754
ncbi_103943197	-0.769612		ncbi_103934031	-1.2917
ncbi_103943199	-0.504019		ncbi_103934044	1.03457
ncbi_103943217	1.05025		ncbi_103934091	0.829254
ncbi_103943220	0.543626		ncbi_103934110	-0.590577
ncbi_103943232	-0.577828		ncbi_103934113	-0.505929
ncbi_103943239	0.587629		ncbi_103934122	-0.786157
ncbi_103943253	-0.782871		ncbi_103934124	-0.725028
ncbi_103943274	-0.824113		ncbi_103934146	-0.503563
ncbi_103943278	-0.587916		ncbi_103934150	3.85963
ncbi_103943287	-0.695052		ncbi_103934159	-1.00804
ncbi_103943327	1.51424		ncbi_103934171	-0.61967
ncbi_103943332	-0.822995		ncbi_103934176	1.63853
ncbi_103943341	0.731449		ncbi_103934193	2.51993
ncbi_103943342	-1.12144		ncbi_103934222	0.692823
ncbi_103943345	0.513592		ncbi_103934224	1.30672
ncbi_103943346	1.22052		ncbi_103934252	-0.53673
ncbi_103943352	-0.694473		ncbi_103934270	0.70044
ncbi_103943375	2.2417		ncbi_103934276	-0.819703
ncbi_103943417	-1.21981		ncbi_103934277	1.28082
ncbi_103943418	-0.506365		ncbi_103934280	-0.579452
ncbi_103943421	3.34645		ncbi_103934288	-0.623788
ncbi_103943455	-0.828234		ncbi_103934298	-0.704156
ncbi_103943464	0.566647		ncbi_103934339	2.28746
ncbi_103943467	-1.09171		ncbi_103934346	-3.27604
ncbi_103943472	-0.521328		ncbi_103934413	1.57487
ncbi_103943515	0.545788		ncbi_103934418	0.742495
ncbi_103943519	-7.59495		ncbi_103934442	-9.05257
ncbi_103943547	0.63275		ncbi_103934451	-0.928521
ncbi_103943548	2.54102		ncbi_103934455	-0.740604
ncbi_103943555	1.5107		ncbi_103934484	-1.10717
ncbi_103943559	0.742053		ncbi_103934486	-0.709029
ncbi_103943569	-0.528866		ncbi_103934500	-1.27408
ncbi_103943581	-0.549575		ncbi_103934517	0.876826
ncbi_103943621	0.696125		ncbi_103934539	0.751204
ncbi_103943636	0.505195		ncbi_103934544	-0.8155
ncbi_103943677	2.04867		ncbi_103934559	-0.562298
ncbi_103943770	2.42223		ncbi_103934573	-0.574555
ncbi_103943796	-0.562039		ncbi_103934606	0.532038
ncbi_103943802	-0.501427		ncbi_103934614	1.77177
ncbi_103943869	0.795079		ncbi_103934651	10.5515
ncbi_103943871	0.542618		ncbi_103934661	-0.787377
ncbi_103943891	-0.564146		ncbi_103934662	-3.82065
ncbi_103943895	-0.598626		ncbi_103934667	-3.82065
ncbi_103943900	0.524805		ncbi_103934690	-0.551687
ncbi_103943952	-0.580611		ncbi_103934691	-0.632583
ncbi_103943955	-0.676125		ncbi_103934709	0.708322
ncbi_103943966	0.603514		ncbi_103934711	0.921582
ncbi_103943967	-0.527593		ncbi_103934712	-0.744882
ncbi_103943971	-0.519622		ncbi_103934729	0.722806
ncbi_103943975	4.86625		ncbi_103934755	-0.568809
ncbi_103943978	-0.528315		ncbi_103934770	1.1185
ncbi_103943984	0.54369		ncbi_103934774	0.614389
ncbi_103943987	-0.657084		ncbi_103934781	3.87652
ncbi_103943997	-0.539917		ncbi_103934811	-0.824736
ncbi_103944001	-1.30566		ncbi_103934815	-0.852587
ncbi_103944011	1.28322		ncbi_103934817	-0.782486
ncbi_103944019	1.46693		ncbi_103934879	0.909007
ncbi_103944059	0.522738		ncbi_103934899	-0.886343
ncbi_103944083	-0.520241		ncbi_103934904	-0.504463
ncbi_103944085	-0.77456		ncbi_103934905	-0.507733
ncbi_103944123	1.17374		ncbi_103934948	1.24343
ncbi_103944144	-0.54451		ncbi_103934957	0.528613
ncbi_103944165	0.639583		ncbi_103934987	-0.525886
ncbi_103944185	-0.947818		ncbi_103934999	2.3505
ncbi_103944191	0.534917		ncbi_103935006	-0.909373
ncbi_103944205	-0.542527		ncbi_103935009	-1.0163
ncbi_103944268	1.73016		ncbi_103935026	-0.629196
ncbi_103944285	0.782795		ncbi_103935052	-0.692198
ncbi_103944286	-0.779234		ncbi_103935085	-1.15116
ncbi_103944300	-1.86696		ncbi_103935086	0.550785
ncbi_103944308	-1.59922		ncbi_103935112	-0.819817
ncbi_103944309	-0.736334		ncbi_103935113	0.778301
ncbi_103944318	-0.681474		ncbi_103935123	-0.609717
ncbi_103944322	-0.709353		ncbi_103935127	-0.804213
ncbi_103944327	0.642744		ncbi_103935140	0.965958
ncbi_103944339	0.630576		ncbi_103935159	-0.547144
ncbi_103944363	-0.579501		ncbi_103935169	0.535985
ncbi_103944371	-0.54778		ncbi_103935180	-0.795388
ncbi_103944377	0.600821		ncbi_103935192	-1.09322
ncbi_103944393	-0.549325		ncbi_103935220	-0.807952
ncbi_103944395	-0.577715		ncbi_103935223	-0.807952
ncbi_103944396	-0.524258		ncbi_103935243	1.19315
ncbi_103944413	1.35982		ncbi_103935244	0.565427
ncbi_103944440	-0.703686		ncbi_103935249	1.12873
ncbi_103944451	-0.714308		ncbi_103935268	-0.907519
ncbi_103944466	2.64652		ncbi_103935290	-0.563955
ncbi_103944546	2.20669		ncbi_103935351	-0.550879
ncbi_103944547	-0.607094		ncbi_103935355	-0.51066
ncbi_103944561	-0.520192		ncbi_103935367	0.805055
ncbi_103944564	-0.617173		ncbi_103935393	-0.538121
ncbi_103944565	-0.672553		ncbi_103935401	-0.719823
ncbi_103944584	2.33475		ncbi_103935402	-0.511924
ncbi_103944588	-0.993574		ncbi_103935408	2.68326
ncbi_103944598	0.65164		ncbi_103935436	-0.624344
ncbi_103944608	-2.95851		ncbi_103935448	0.699306
ncbi_103944617	-0.737225		ncbi_103935452	1.21807
ncbi_103944673	1.6831		ncbi_103935454	1.2119
ncbi_103944681	-0.671954		ncbi_103935470	-1.35397
ncbi_103944683	-0.561753		ncbi_103935482	1.19016
ncbi_103944687	-0.611164		ncbi_103935518	-0.751452
ncbi_103944713	1.31076		ncbi_103935524	1.69426
ncbi_103944722	-0.531775		ncbi_103935531	0.516866
ncbi_103944731	-0.603898		ncbi_103935602	2.4962
ncbi_103944738	-0.530936		ncbi_103935614	0.603081
ncbi_103944805	-1.01421		ncbi_103935619	-0.530071
ncbi_103944816	0.599471		ncbi_103935627	-0.585902
ncbi_103944828	-0.524182		ncbi_103935629	2.79856
ncbi_103944847	0.697654		ncbi_103935631	-1.34265
ncbi_103944864	-0.7128		ncbi_103935663	1.93263
ncbi_103944877	-7.46489		ncbi_103935683	0.577664
ncbi_103944888	-0.60773		ncbi_103935713	2.74671
ncbi_103944922	3.25028		ncbi_103935732	0.792856
ncbi_103944950	-0.835489		ncbi_103935741	0.641267
ncbi_103944955	0.890145		ncbi_103935750	0.744517
ncbi_103944970	-0.528616		ncbi_103935754	-0.730983
ncbi_103945004	1.0199		ncbi_103935763	2.10493
ncbi_103945016	1.08895		ncbi_103935791	-0.643537
ncbi_103945020	-0.784248		ncbi_103935816	-15.0268
ncbi_103945051	-0.65545		ncbi_103935832	1.7625
ncbi_103945094	-0.520955		ncbi_103935862	0.539199
ncbi_103945111	0.718094		ncbi_103935869	-0.921008
ncbi_103945112	0.584963		ncbi_103935880	0.781438
ncbi_103945123	-0.862548		ncbi_103935886	-1.97071
ncbi_103945153	0.526451		ncbi_103935888	0.820328
ncbi_103945174	-0.765304		ncbi_103935920	1.44057
ncbi_103945229	-0.912484		ncbi_103935948	-0.608007
ncbi_103945240	0.515813		ncbi_103935952	-1.42849
ncbi_103945265	0.573493		ncbi_103935972	-0.709156
ncbi_103945270	-0.639342		ncbi_103935980	-0.665846
ncbi_103945278	0.535693		ncbi_103935982	-0.942808
ncbi_103945310	1.53933		ncbi_103935997	0.532621
ncbi_103945315	0.593686		ncbi_103936020	-1.11897
ncbi_103945343	0.550813		ncbi_103936086	-0.594148
ncbi_103945353	0.792505		ncbi_103936089	-1.11797
ncbi_103945360	1.40429		ncbi_103936106	-1.05247
ncbi_103945390	0.513027		ncbi_103936128	-0.52176
ncbi_103945391	0.990601		ncbi_103936133	1.19489
ncbi_103945394	0.805184		ncbi_103936148	-0.733158
ncbi_103945437	0.939595		ncbi_103936151	-1.06963
ncbi_103945450	0.52972		ncbi_103936175	-1.86112
ncbi_103945512	0.56466		ncbi_103936185	-2.04486
ncbi_103945518	-1.13681		ncbi_103936200	-0.722778
ncbi_103945536	-0.549661		ncbi_103936204	0.633752
ncbi_103945548	1.89593		ncbi_103936228	0.815627
ncbi_103945579	-1.46566		ncbi_103936281	-0.732608
ncbi_103945584	0.974506		ncbi_103936291	0.783328
ncbi_103945644	0.893741		ncbi_103936300	0.60354
ncbi_103945652	-1.02581		ncbi_103936302	0.741259
ncbi_103945658	0.6746		ncbi_103936303	-0.868988
ncbi_103945720	-0.977974		ncbi_103936335	-0.885533
ncbi_103945776	-0.541094		ncbi_103936341	4.61471
ncbi_103945817	0.586315		ncbi_103936348	0.593609
ncbi_103945827	-0.609094		ncbi_103936360	13.9715
ncbi_103945834	1.33184		ncbi_103936370	-0.733386
ncbi_103945845	-1.06123		ncbi_103936374	0.762469
ncbi_103945853	2.03305		ncbi_103936389	-0.579453
ncbi_103945854	1.71015		ncbi_103936414	0.79879
ncbi_103945866	0.959524		ncbi_103936433	0.748096
ncbi_103945885	0.595674		ncbi_103936441	0.554667
ncbi_103945925	1.77444		ncbi_103936442	-2.62583
ncbi_103945933	1.25924		ncbi_103936466	-0.534503
ncbi_103945949	0.553282		ncbi_103936473	-0.863453
ncbi_103945951	3.08025		ncbi_103936477	0.590667
ncbi_103945952	3.17675		ncbi_103936478	-0.50947
ncbi_103945958	-0.537248		ncbi_103936479	-0.583042
ncbi_103945981	-0.684819		ncbi_103936496	2.0754
ncbi_103945992	-0.681212		ncbi_103936512	-0.764273
ncbi_103945999	1.5997		ncbi_103936530	-0.582834
ncbi_103946162	-0.525223		ncbi_103936537	-1.02746
ncbi_103946173	0.600644		ncbi_103936541	0.568055
ncbi_103946195	-0.533705		ncbi_103936567	-0.773456
ncbi_103946250	0.540123		ncbi_103936583	1.62894
ncbi_103946294	0.616993		ncbi_103936590	0.567345
ncbi_103946300	-0.518462		ncbi_103936602	1.06164
ncbi_103946304	-0.696037		ncbi_103936609	-1.66172
ncbi_103946310	0.866073		ncbi_103936632	1.17594
ncbi_103946311	2.81183		ncbi_103936635	0.923285
ncbi_103946328	3.31342		ncbi_103936639	-2.01458
ncbi_103946333	-0.522318		ncbi_103936670	-0.562881
ncbi_103946340	1.20059		ncbi_103936677	-0.761188
ncbi_103946342	-0.631285		ncbi_103936684	1.846
ncbi_103946350	1.31797		ncbi_103936687	0.854473
ncbi_103946396	-1.48187		ncbi_103936690	-0.843735
ncbi_103946400	2.11974		ncbi_103936707	-0.535244
ncbi_103946429	-0.508201		ncbi_103936763	-0.530585
ncbi_103946482	1.25939		ncbi_103936767	3.25987
ncbi_103946503	0.571763		ncbi_103936778	1.52356
ncbi_103946544	1.54178		ncbi_103936788	1.10001
ncbi_103946552	0.795318		ncbi_103936790	-0.636264
ncbi_103946563	0.65816		ncbi_103936791	0.533648
ncbi_103946570	-0.674632		ncbi_103936816	0.855907
ncbi_103946601	0.743246		ncbi_103936817	0.899741
ncbi_103946619	3.43563		ncbi_103936823	1.94111
ncbi_103946636	-0.966552		ncbi_103936842	0.578263
ncbi_103946667	0.573076		ncbi_103936843	2.00371
ncbi_103946693	1.39512		ncbi_103936863	1.4509
ncbi_103946703	0.934083		ncbi_103936879	0.550228
ncbi_103946712	0.621332		ncbi_103936888	0.730668
ncbi_103946761	-4.26679		ncbi_103936899	-0.534703
ncbi_103946762	-0.708158		ncbi_103936907	-0.584265
ncbi_103946767	2.56658		ncbi_103936922	0.641984
ncbi_103946773	0.560213		ncbi_103936929	0.621567
ncbi_103946776	-0.51353		ncbi_103936977	-0.531024
ncbi_103946784	-0.552781		ncbi_103936996	1.72981
ncbi_103946794	-0.78437		ncbi_103937000	0.520969
ncbi_103946844	-2.05174		ncbi_103937011	-0.501758
ncbi_103946852	-0.700228		ncbi_103937017	0.892085
ncbi_103946855	-0.873232		ncbi_103937022	-0.582934
ncbi_103946904	-0.588563		ncbi_103937029	-1.4049
ncbi_103946931	-0.807831		ncbi_103937043	0.5485
ncbi_103946934	-1.41547		ncbi_103937052	0.591832
ncbi_103946942	-0.786871		ncbi_103937065	0.933388
ncbi_103946946	0.926911		ncbi_103937082	0.645335
ncbi_103946948	-0.686553		ncbi_103937101	-0.667369
ncbi_103946951	1.68104		ncbi_103937104	-0.543066
ncbi_103946961	-0.789153		ncbi_103937105	-0.770369
ncbi_103947008	0.591611		ncbi_103937109	1.24835
ncbi_103947015	-0.515936		ncbi_103937137	-0.749179
ncbi_103947018	-0.64614		ncbi_103937156	0.504944
ncbi_103947046	-0.576756		ncbi_103937157	0.527675
ncbi_103947052	-0.577245		ncbi_103937175	-0.982417
ncbi_103947095	-0.685262		ncbi_103937183	0.635995
ncbi_103947108	-2.31259		ncbi_103937187	0.562726
ncbi_103947116	-0.548365		ncbi_103937188	-0.787367
ncbi_103947117	-0.78958		ncbi_103937194	0.781097
ncbi_103947128	1.70044		ncbi_103937220	2.3388
ncbi_103947154	-0.530561		ncbi_103937246	1.68859
ncbi_103947165	0.726166		ncbi_103937360	8.40939
ncbi_103947200	-0.953787		ncbi_103937413	0.580422
ncbi_103947210	-1.01164		ncbi_103937414	0.580422
ncbi_103947211	0.536543		ncbi_103937467	2.42196
ncbi_103947221	-1.71329		ncbi_103937470	1.35167
ncbi_103947226	-0.586859		ncbi_103937491	-0.600238
ncbi_103947240	-0.845437		ncbi_103937510	0.688955
ncbi_103947249	-0.548381		ncbi_103937525	0.88063
ncbi_103947256	-0.728547		ncbi_103937552	-3.4021
ncbi_103947268	-0.539172		ncbi_103937554	1.06019
ncbi_103947287	-1.3525		ncbi_103937564	0.61865
ncbi_103947292	-0.528061		ncbi_103937653	0.969794
ncbi_103947362	-0.577774		ncbi_103937668	-1.16547
ncbi_103947391	-0.571499		ncbi_103937720	-0.862628
ncbi_103947394	-0.665364		ncbi_103937734	0.70329
ncbi_103947395	0.80836		ncbi_103937739	-1.53034
ncbi_103947399	2.12928		ncbi_103937753	0.80982
ncbi_103947450	0.732125		ncbi_103937766	0.600546
ncbi_103947454	-1.50146		ncbi_103937774	0.746842
ncbi_103947456	-2.45224		ncbi_103937782	-0.622474
ncbi_103947537	0.827293		ncbi_103937788	-0.559952
ncbi_103947542	-0.507109		ncbi_103937794	3.03577
ncbi_103947593	-0.535362		ncbi_103937795	0.504216
ncbi_103947667	0.530951		ncbi_103937798	0.509838
ncbi_103947686	-0.711502		ncbi_103937805	-0.903203
ncbi_103947704	0.577132		ncbi_103937810	-2.26222
ncbi_103947707	-0.563332		ncbi_103937889	0.633274
ncbi_103947725	1.02527		ncbi_103937912	0.651743
ncbi_103947726	0.773211		ncbi_103937914	-0.539429
ncbi_103947741	-0.590276		ncbi_103937916	-0.556718
ncbi_103947745	-0.703043		ncbi_103937925	0.587841
ncbi_103947767	1.70579		ncbi_103937926	2.44333
ncbi_103947813	1.12487		ncbi_103937929	0.603793
ncbi_103947819	-0.705026		ncbi_103937933	0.738018
ncbi_103947828	1.02594		ncbi_103937935	1.74353
ncbi_103947836	1.47259		ncbi_103937939	1.32873
ncbi_103947842	0.555721		ncbi_103937948	-0.525515
ncbi_103947849	-0.986484		ncbi_103937949	4.16628
ncbi_103947857	-0.517824		ncbi_103937950	2.75475
ncbi_103947864	-0.574968		ncbi_103937987	-0.724795
ncbi_103947906	1.85991		ncbi_103937992	0.590237
ncbi_103947923	-0.917373		ncbi_103937993	-0.841213
ncbi_103947926	-0.595762		ncbi_103938006	1.11719
ncbi_103947929	0.529941		ncbi_103938025	-1.54432
ncbi_103947935	1.77727		ncbi_103938035	-0.806316
ncbi_103947942	0.533314		ncbi_103938056	4.23095
ncbi_103948004	-0.606856		ncbi_103938075	1.19808
ncbi_103948040	1.75077		ncbi_103938085	-0.801565
ncbi_103948067	-0.759164		ncbi_103938101	1.26303
ncbi_103948084	-0.640314		ncbi_103938116	0.512117
ncbi_103948131	-0.518018		ncbi_103938118	-0.750146
ncbi_103948144	0.512105		ncbi_103938151	-0.532115
ncbi_103948147	-0.884794		ncbi_103938153	0.565556
ncbi_103948153	-0.580395		ncbi_103938167	3.30212
ncbi_103948170	-0.51011		ncbi_103938175	1.41504
ncbi_103948191	-1.29689		ncbi_103938177	1.66586
ncbi_103948212	-0.593163		ncbi_103938192	-0.933218
ncbi_103948216	-0.551346		ncbi_103938193	-0.562089
ncbi_103948231	0.975265		ncbi_103938197	0.685446
ncbi_103948238	-0.550747		ncbi_103938211	1.72528
ncbi_103948256	-0.946126		ncbi_103938270	1.2263
ncbi_103948266	-0.559112		ncbi_103938299	-0.584255
ncbi_103948291	-0.551694		ncbi_103938323	0.816386
ncbi_103948329	-0.637733		ncbi_103938338	-0.541457
ncbi_103948341	0.85322		ncbi_103938357	0.629756
ncbi_103948365	1.27459		ncbi_103938393	0.887032
ncbi_103948378	-1.62172		ncbi_103938426	0.626581
ncbi_103948395	-0.886587		ncbi_103938432	2.00259
ncbi_103948405	-0.792125		ncbi_103938436	0.687439
ncbi_103948424	-0.619896		ncbi_103938441	-0.642643
ncbi_103948425	0.510761		ncbi_103938467	0.735138
ncbi_103948444	-1.31057		ncbi_103938483	0.586933
ncbi_103948498	-0.837216		ncbi_103938503	0.661323
ncbi_103948514	-0.577004		ncbi_103938513	-0.72763
ncbi_103948529	3.5025		ncbi_103938565	1.19205
ncbi_103948534	-1.36565		ncbi_103938604	-1.08567
ncbi_103948535	1.4422		ncbi_103938607	2.5483
ncbi_103948547	-0.646391		ncbi_103938611	0.775709
ncbi_103948576	0.518797		ncbi_103938631	-0.505355
ncbi_103948592	-0.750734		ncbi_103938660	0.566766
ncbi_103948594	2.86014		ncbi_103938661	-0.648969
ncbi_103948598	-0.750734		ncbi_103938667	0.819123
ncbi_103948654	-0.590212		ncbi_103938680	-0.512409
ncbi_103948666	1.63618		ncbi_103938693	-0.786361
ncbi_103948708	-0.519876		ncbi_103938694	0.611739
ncbi_103948725	0.772532		ncbi_103938708	-0.801141
ncbi_103948741	1.10719		ncbi_103938731	1.20046
ncbi_103948750	1.71966		ncbi_103938744	-0.672183
ncbi_103948787	-0.788002		ncbi_103938758	-0.558362
ncbi_103948804	1.02066		ncbi_103938771	1.90263
ncbi_103948828	-0.536085		ncbi_103938773	0.618237
ncbi_103948893	-2.558		ncbi_103938779	0.667838
ncbi_103948896	0.582096		ncbi_103938788	1.0161
ncbi_103948900	0.514793		ncbi_103938793	0.650173
ncbi_103948926	1.4373		ncbi_103938811	-0.746812
ncbi_103948932	-0.522545		ncbi_103938818	-0.567617
ncbi_103948934	1.2332		ncbi_103938841	0.826371
ncbi_103948961	-0.683196		ncbi_103938871	-0.821228
ncbi_103948990	-3.90689		ncbi_103938904	-1.14961
ncbi_103949007	0.796381		ncbi_103938913	1.19689
ncbi_103949023	1.39152		ncbi_103938930	0.84027
ncbi_103949029	2.28904		ncbi_103938939	1.28697
ncbi_103949045	-0.535886		ncbi_103938957	-0.899262
ncbi_103949110	-0.739605		ncbi_103938974	0.829575
ncbi_103949122	-0.66389		ncbi_103939001	4.7246
ncbi_103949137	-0.513669		ncbi_103939039	2.29406
ncbi_103949164	1.5281		ncbi_103939040	3.0059
ncbi_103949165	0.539233		ncbi_103939042	2.24793
ncbi_103949171	0.758445		ncbi_103939043	2.7605
ncbi_103949179	-0.647264		ncbi_103939044	4.33271
ncbi_103949230	0.949903		ncbi_103939046	4.65431
ncbi_103949231	0.997641		ncbi_103939047	2.79627
ncbi_103949237	1.17456		ncbi_103939057	0.798283
ncbi_103949239	-0.603535		ncbi_103939070	-0.514158
ncbi_103949243	-1.70119		ncbi_103939075	-1.27528
ncbi_103949245	-1.05279		ncbi_103939076	0.501209
ncbi_103949247	0.547753		ncbi_103939112	1.08848
ncbi_103949249	-0.840092		ncbi_103939120	9.53138
ncbi_103949251	1.05006		ncbi_103939135	0.665222
ncbi_103949267	0.870408		ncbi_103939157	0.953062
ncbi_103949298	-0.571289		ncbi_103939209	0.525651
ncbi_103949299	-1.23003		ncbi_103939265	-0.763636
ncbi_103949300	-0.520855		ncbi_103939294	1.08703
ncbi_103949307	2.98751		ncbi_103939301	-0.55595
ncbi_103949336	1.60473		ncbi_103939304	-0.944375
ncbi_103949337	5.06178		ncbi_103939311	0.870474
ncbi_103949365	-1.09903		ncbi_103939339	0.526436
ncbi_103949401	-0.570979		ncbi_103939343	0.859874
ncbi_103949432	-0.704433		ncbi_103939347	-0.696804
ncbi_103949485	1.87447		ncbi_103939348	0.9584
ncbi_103949495	0.651305		ncbi_103939376	0.682178
ncbi_103949528	0.867864		ncbi_103939397	0.669033
ncbi_103949532	-0.886207		ncbi_103939406	0.552121
ncbi_103949541	0.59008		ncbi_103939438	-0.549142
ncbi_103949587	0.968969		ncbi_103939460	-5.87652
ncbi_103949640	0.778389		ncbi_103939495	9.17159
ncbi_103949650	-0.805536		ncbi_103939498	-0.559872
ncbi_103949686	-0.596257		ncbi_103939512	1.12641
ncbi_103949699	-0.745517		ncbi_103939527	-0.913369
ncbi_103949722	-0.675509		ncbi_103939530	1.28636
ncbi_103949731	-0.766987		ncbi_103939565	0.56336
ncbi_103949743	-0.750924		ncbi_103939570	-1.12728
ncbi_103949747	0.670262		ncbi_103939594	0.532894
ncbi_103949757	-0.796687		ncbi_103939631	-0.530587
ncbi_103949798	-0.979597		ncbi_103939687	1.54107
ncbi_103949846	-1.27518		ncbi_103939701	1.01724
ncbi_103949855	0.707421		ncbi_103939713	-0.742276
ncbi_103949857	0.841718		ncbi_103939726	-0.930713
ncbi_103949883	-0.550316		ncbi_103939742	-3.41018
ncbi_103949932	-1.80735		ncbi_103939799	-1.12906
ncbi_103949949	-0.745517		ncbi_103939803	0.664008
ncbi_103949966	1.77761		ncbi_103939828	0.651447
ncbi_103949988	5.54226		ncbi_103939851	-0.632533
ncbi_103949999	-1.25539		ncbi_103939927	-0.751649
ncbi_103950011	-0.620773		ncbi_103939937	0.852443
ncbi_103950076	-0.61825		ncbi_103939945	-0.74974
ncbi_103950090	0.87111		ncbi_103939977	0.518392
ncbi_103950115	-0.712368		ncbi_103940037	-0.816074
ncbi_103950120	0.591511		ncbi_103940045	1.10074
ncbi_103950128	-0.52134		ncbi_103940063	-0.60444
ncbi_103950131	0.505133		ncbi_103940070	1.10154
ncbi_103950166	-0.55217		ncbi_103940079	0.580637
ncbi_103950171	-0.796145		ncbi_103940092	-0.911235
ncbi_103950187	-0.552479		ncbi_103940108	0.501318
ncbi_103950213	-0.62066		ncbi_103940114	0.500189
ncbi_103950253	-0.677694		ncbi_103940141	-0.623919
ncbi_103950262	-0.628463		ncbi_103940166	0.538552
ncbi_103950268	0.583436		ncbi_103940177	1.68692
ncbi_103950278	0.708111		ncbi_103940219	0.53043
ncbi_103950283	-1.69282		ncbi_103940225	-0.993242
ncbi_103950295	-0.782616		ncbi_103940259	0.542435
ncbi_103950301	-1.3261		ncbi_103940273	1.1334
ncbi_103950311	-0.507359		ncbi_103940279	-0.616847
ncbi_103950336	-1.31571		ncbi_103940303	0.92493
ncbi_103950356	-0.602254		ncbi_103940323	-1.84665
ncbi_103950376	-0.527498		ncbi_103940325	0.995246
ncbi_103950390	-0.504682		ncbi_103940335	0.790247
ncbi_103950392	1.30558		ncbi_103940337	1.02589
ncbi_103950398	2.11136		ncbi_103940340	1.02589
ncbi_103950400	0.788737		ncbi_103940341	0.790247
ncbi_103950429	-0.616803		ncbi_103940362	1.52937
ncbi_103950451	-0.794904		ncbi_103940374	-0.652924
ncbi_103950534	-0.789497		ncbi_103940388	-0.73546
ncbi_103950574	1.00008		ncbi_103940402	1.35261
ncbi_103950579	-0.575843		ncbi_103940431	-3.95247
ncbi_103950613	0.837144		ncbi_103940433	-3.95247
ncbi_103950616	0.798273		ncbi_103940492	0.947437
ncbi_103950621	-0.745155		ncbi_103940494	0.633096
ncbi_103950638	-0.734532		ncbi_103940498	-0.640408
ncbi_103950665	4.28322		ncbi_103940505	-0.689629
ncbi_103950677	-0.556511		ncbi_103940506	-3.16993
ncbi_103950688	0.672848		ncbi_103940507	0.582313
ncbi_103950695	1.01273		ncbi_103940598	0.689144
ncbi_103950716	1.06979		ncbi_103940599	-0.672725
ncbi_103950727	1.72881		ncbi_103940602	1.04863
ncbi_103950744	7.71425		ncbi_103940641	0.801583
ncbi_103950753	1.25995		ncbi_103940645	-0.917355
ncbi_103950756	-1.41578		ncbi_103940676	0.554346
ncbi_103950766	0.706736		ncbi_103940677	-0.53315
ncbi_103950768	2.28688		ncbi_103940681	0.977687
ncbi_103950777	0.706736		ncbi_103940689	0.673124
ncbi_103950791	-1.41578		ncbi_103940698	1.66588
ncbi_103950801	-1.77327		ncbi_103940732	0.643662
ncbi_103950846	0.588736		ncbi_103940733	-0.924942
ncbi_103950857	-0.592152		ncbi_103940756	1.00778
ncbi_103950859	-0.689867		ncbi_103940759	0.774924
ncbi_103950878	0.575817		ncbi_103940761	0.759908
ncbi_103950919	-0.533279		ncbi_103940807	2.30581
ncbi_103950921	1.84284		ncbi_103940809	-0.731652
ncbi_103950923	-1.02295		ncbi_103940828	0.786895
ncbi_103950924	-2.32797		ncbi_103940841	0.767841
ncbi_103950966	-0.512335		ncbi_103940938	0.657921
ncbi_103950973	-0.821882		ncbi_103940960	0.561236
ncbi_103950975	2.77507		ncbi_103940975	-2.23266
ncbi_103950979	0.934092		ncbi_103941006	1.73697
ncbi_103951000	0.753191		ncbi_103941020	3.83458
ncbi_103951005	0.770932		ncbi_103941038	-1.03438
ncbi_103951017	1.08288		ncbi_103941041	0.925522
ncbi_103951042	-0.553341		ncbi_103941073	-0.533628
ncbi_103951062	1.19033		ncbi_103941108	-0.678072
ncbi_103951072	4.27302		ncbi_103941111	1.58857
ncbi_103951077	-1.85561		ncbi_103941159	0.569491
ncbi_103951143	0.512187		ncbi_103941161	-0.98191
ncbi_103951144	0.732776		ncbi_103941175	0.612664
ncbi_103951151	-0.546682		ncbi_103941177	0.7354
ncbi_103951158	-0.615451		ncbi_103941185	0.508132
ncbi_103951238	-0.50952		ncbi_103941188	-0.502604
ncbi_103951242	-0.641359		ncbi_103941197	-0.627766
ncbi_103951246	-0.65545		ncbi_103941212	-0.753137
ncbi_103951252	1.03081		ncbi_103941217	0.662868
ncbi_103951261	-0.726469		ncbi_103941272	-0.606735
ncbi_103951268	-0.730983		ncbi_103941273	0.936031
ncbi_103951275	1.4928		ncbi_103941281	-2.39635
ncbi_103951279	-0.584098		ncbi_103941282	0.889374
ncbi_103951314	-0.569103		ncbi_103941306	0.71126
ncbi_103951357	1.40507		ncbi_103941309	-0.703681
ncbi_103951376	-0.508056		ncbi_103941322	-1.5606
ncbi_103951395	0.528201		ncbi_103941333	0.594932
ncbi_103951404	0.5897		ncbi_103941371	1.45309
ncbi_103951426	-0.674261		ncbi_103941376	0.987742
ncbi_103951429	-0.505		ncbi_103941377	2.46451
ncbi_103951436	-0.82852		ncbi_103941424	0.933064
ncbi_103951437	-0.505053		ncbi_103941438	5.21917
ncbi_103951472	-0.541287		ncbi_103941469	-0.597479
ncbi_103951474	-0.583187		ncbi_103941475	-1.3096
ncbi_103951485	-0.544216		ncbi_103941481	0.72685
ncbi_103951500	-0.785127		ncbi_103941500	0.847911
ncbi_103951509	0.592777		ncbi_103941517	2.03471
ncbi_103951512	-0.71056		ncbi_103941533	-0.520154
ncbi_103951530	0.64093		ncbi_103941536	0.587716
ncbi_103951542	-0.513287		ncbi_103941552	0.663128
ncbi_103951548	-0.601986		ncbi_103941557	0.721963
ncbi_103951553	-0.983582		ncbi_103941578	0.794642
ncbi_103951582	0.748206		ncbi_103941614	0.809546
ncbi_103951594	-1.05937		ncbi_103941617	-0.782366
ncbi_103951617	-0.860702		ncbi_103941618	-1.37307
ncbi_103951621	1.53166		ncbi_103941634	0.535134
ncbi_103951622	1.07504		ncbi_103941641	-0.519988
ncbi_103951650	0.808533		ncbi_103941667	0.739974
ncbi_103951669	0.54278		ncbi_103941805	-0.66888
ncbi_103951677	0.618019		ncbi_103941813	0.855756
ncbi_103951682	-0.617303		ncbi_103941815	-0.72897
ncbi_103951711	-0.847997		ncbi_103941821	-9.01309
ncbi_103951768	-1.25594		ncbi_103941850	0.776709
ncbi_103951782	1.24414		ncbi_103941879	0.821826
ncbi_103951796	-0.7719		ncbi_103941890	-0.920956
ncbi_103951798	-0.545935		ncbi_103941917	-0.953914
ncbi_103951801	0.613545		ncbi_103941945	0.714533
ncbi_103951832	0.702156		ncbi_103941946	1.38365
ncbi_103951840	-0.623158		ncbi_103941994	0.566279
ncbi_103951854	1.17096		ncbi_103942008	1.61713
ncbi_103951884	-0.537206		ncbi_103942011	-1.59112
ncbi_103951891	-0.6641		ncbi_103942015	1.30307
ncbi_103951936	-0.928969		ncbi_103942030	-0.883752
ncbi_103951961	-0.784846		ncbi_103942054	0.672206
ncbi_103951966	-0.556894		ncbi_103942061	0.87203
ncbi_103951986	1.19085		ncbi_103942064	-1.21474
ncbi_103951993	0.557906		ncbi_103942084	-1.43668
ncbi_103952002	-1.46428		ncbi_103942112	5.88264
ncbi_103952008	-0.641433		ncbi_103942145	-0.554241
ncbi_103952011	-0.585218		ncbi_103942164	1.18133
ncbi_103952014	1.42408		ncbi_103942180	1.08401
ncbi_103952083	-0.729305		ncbi_103942182	-1.32561
ncbi_103952107	-1.62798		ncbi_103942183	-1.32561
ncbi_103952148	-0.577512		ncbi_103942220	0.796982
ncbi_103952200	0.722936		ncbi_103942239	0.513139
ncbi_103952205	-0.544158		ncbi_103942249	1.64448
ncbi_103952210	-0.925528		ncbi_103942261	0.529794
ncbi_103952227	0.811444		ncbi_103942264	-0.895683
ncbi_103952259	-0.651145		ncbi_103942329	0.81831
ncbi_103952296	-1.81597		ncbi_103942335	0.73142
ncbi_103952320	-0.619437		ncbi_103942336	-0.717884
ncbi_103952331	0.928821		ncbi_103942338	0.84109
ncbi_103952332	-0.578649		ncbi_103942353	1.41504
ncbi_103952340	-0.683392		ncbi_103942395	-0.991709
ncbi_103952377	0.622623		ncbi_103942416	-0.86886
ncbi_103952381	-0.59208		ncbi_103942419	1.02944
ncbi_103952385	-0.517518		ncbi_103942423	0.794775
ncbi_103952398	-0.506648		ncbi_103942498	1.57555
ncbi_103952402	1.40425		ncbi_103942508	-0.787519
ncbi_103952460	0.575794		ncbi_103942514	1.30945
ncbi_103952505	14.3415		ncbi_103942528	0.774839
ncbi_103952523	3.0614		ncbi_103942559	0.770012
ncbi_103952633	0.912591		ncbi_103942572	-0.736134
ncbi_103952645	0.779401		ncbi_103942580	-0.655528
ncbi_103952683	-0.509987		ncbi_103942600	0.781997
ncbi_103952685	-0.503969		ncbi_103942615	0.820386
ncbi_103952697	0.52807		ncbi_103942627	1.95878
ncbi_103952717	-0.644188		ncbi_103942655	-0.524031
ncbi_103952746	1.8255		ncbi_103942663	0.880874
ncbi_103952750	1.41828		ncbi_103942692	-0.963138
ncbi_103952770	-2.52393		ncbi_103942707	-0.609066
ncbi_103952784	0.530241		ncbi_103942733	0.545276
ncbi_103952795	-0.558849		ncbi_103942764	0.672263
ncbi_103952930	0.531424		ncbi_103942782	-0.532288
ncbi_103952944	-0.543716		ncbi_103942787	-1.00993
ncbi_103952946	0.747507		ncbi_103942831	-0.96408
ncbi_103952956	0.5061		ncbi_103942832	0.52091
ncbi_103952966	7.61961		ncbi_103942835	-0.714193
ncbi_103952987	1.00872		ncbi_103942955	0.970359
ncbi_103952994	1.7318		ncbi_103942991	-0.931641
ncbi_103952999	2.0156		ncbi_103943001	2.27578
ncbi_103953001	-0.697722		ncbi_103943033	0.934412
ncbi_103953032	-0.628198		ncbi_103943038	1.04779
ncbi_103953074	0.634138		ncbi_103943057	-0.635649
ncbi_103953088	-0.51415		ncbi_103943058	-0.705413
ncbi_103953100	0.616296		ncbi_103943060	-0.622031
ncbi_103953114	-1.00938		ncbi_103943072	-0.613215
ncbi_103953115	1.74796		ncbi_103943082	-0.511958
ncbi_103953148	2.06178		ncbi_103943089	0.690434
ncbi_103953151	1.3545		ncbi_103943095	2.15288
ncbi_103953197	-0.571852		ncbi_103943106	-0.668884
ncbi_103953203	-0.528694		ncbi_103943145	0.571455
ncbi_103953238	0.948622		ncbi_103943148	1.98272
ncbi_103953239	-0.841669		ncbi_103943156	-0.982521
ncbi_103953315	1.0697		ncbi_103943162	0.763025
ncbi_103953319	-0.608658		ncbi_103943172	1.13804
ncbi_103953351	5.50779		ncbi_103943173	1.18663
ncbi_103953380	-0.553972		ncbi_103943174	0.960262
ncbi_103953398	-0.646313		ncbi_103943189	-0.705894
ncbi_103953406	1.57075		ncbi_103943197	0.75301
ncbi_103953416	0.923184		ncbi_103943221	-0.611179
ncbi_103953443	-0.72792		ncbi_103943235	-0.860824
ncbi_103953447	-0.510027		ncbi_103943236	-1.06681
ncbi_103953454	1.18123		ncbi_103943249	-0.5731
ncbi_103953483	0.933156		ncbi_103943263	9.43045
ncbi_103953484	-0.741501		ncbi_103943271	-0.773428
ncbi_103953503	-0.739966		ncbi_103943282	-0.811936
ncbi_103953530	-0.905088		ncbi_103943290	0.905519
ncbi_103953570	-0.698386		ncbi_103943291	0.670483
ncbi_103953595	-0.509185		ncbi_103943318	-0.517614
ncbi_103953611	-0.543313		ncbi_103943323	0.762835
ncbi_103953616	0.57975		ncbi_103943334	0.636488
ncbi_103953619	-1.28331		ncbi_103943336	0.793418
ncbi_103953623	-0.696784		ncbi_103943343	0.514239
ncbi_103953630	-0.797945		ncbi_103943363	0.64633
ncbi_103953661	-0.672098		ncbi_103943368	0.729438
ncbi_103953700	-0.614574		ncbi_103943378	-0.686217
ncbi_103953708	-0.77732		ncbi_103943383	0.64186
ncbi_103953744	-0.906831		ncbi_103943391	1.70072
ncbi_103953753	-0.686661		ncbi_103943410	0.557927
ncbi_103953759	-0.576162		ncbi_103943413	-0.518222
ncbi_103953765	0.664366		ncbi_103943418	0.791059
ncbi_103953781	2.18982		ncbi_103943420	-1.12258
ncbi_103953787	7.86625		ncbi_103943423	1.95455
ncbi_103953809	0.960235		ncbi_103943435	0.5025
ncbi_103953832	2.09861		ncbi_103943441	-0.596103
ncbi_103953842	-0.654536		ncbi_103943452	0.636045
ncbi_103953858	0.50384		ncbi_103943464	-0.762053
ncbi_103953863	0.897127		ncbi_103943467	0.960874
ncbi_103953874	-1.05478		ncbi_103943470	0.73988
ncbi_103953884	-0.543973		ncbi_103943475	-0.992624
ncbi_103953896	-0.731022		ncbi_103943482	-0.644837
ncbi_103953903	-0.712122		ncbi_103943519	7.88671
ncbi_103953925	-0.777449		ncbi_103943526	0.594844
ncbi_103953933	2.2713		ncbi_103943530	0.664377
ncbi_103954010	-0.638723		ncbi_103943535	0.694013
ncbi_103954042	-0.929265		ncbi_103943548	-2.21333
ncbi_103954045	-1.04405		ncbi_103943549	-1.42846
ncbi_103954052	-0.507185		ncbi_103943557	0.563335
ncbi_103954094	0.51941		ncbi_103943564	4.23266
ncbi_103954096	0.51941		ncbi_103943592	-2.09281
ncbi_103954106	-4.02554		ncbi_103943597	-0.568108
ncbi_103954115	-0.708504		ncbi_103943603	0.511611
ncbi_103954126	-0.568198		ncbi_103943604	0.664318
ncbi_103954142	-0.646283		ncbi_103943632	1.2845
ncbi_103954149	2.93681		ncbi_103943640	1.27854
ncbi_103954171	-0.62688		ncbi_103943665	1.03431
ncbi_103954178	0.564946		ncbi_103943669	-0.921852
ncbi_103954213	-0.663346		ncbi_103943672	-0.628047
ncbi_103954233	0.797294		ncbi_103943675	1.51336
ncbi_103954235	-0.976217		ncbi_103943685	0.977874
ncbi_103954260	-1.14559		ncbi_103943711	-0.825769
ncbi_103954267	1.39221		ncbi_103943732	0.507613
ncbi_103954275	0.924959		ncbi_103943738	0.789012
ncbi_103954306	-0.557105		ncbi_103943777	-0.642244
ncbi_103954310	-0.944851		ncbi_103943780	-0.642244
ncbi_103954318	1.78499		ncbi_103943803	0.89952
ncbi_103954325	-1.20145		ncbi_103943839	0.787973
ncbi_103954336	-0.55599		ncbi_103943843	0.539331
ncbi_103954360	0.782403		ncbi_103943845	1.01931
ncbi_103954378	-0.551768		ncbi_103943849	0.781795
ncbi_103954396	-1.50654		ncbi_103943850	0.779856
ncbi_103954402	1.56011		ncbi_103943904	0.935734
ncbi_103954407	6.86269		ncbi_103943905	0.822872
ncbi_103954409	4.80422		ncbi_103943910	3.16993
ncbi_103954423	-0.559052		ncbi_103943944	0.842824
ncbi_103954431	-0.991075		ncbi_103943945	-0.633295
ncbi_103954462	-0.52847		ncbi_103943952	0.694644
ncbi_103954500	0.920759		ncbi_103943967	0.704471
ncbi_103954513	-11.9873		ncbi_103943993	0.763639
ncbi_103954543	-4.54137		ncbi_103944011	-1.30663
ncbi_103954597	-0.729846		ncbi_103944019	-1.28582
ncbi_103954599	0.557001		ncbi_103944025	-1.11621
ncbi_103954602	0.913298		ncbi_103944049	-0.623914
ncbi_103954616	1.16626		ncbi_103944054	0.796573
ncbi_103954617	-0.876994		ncbi_103944055	-0.57961
ncbi_103954632	-0.555572		ncbi_103944056	0.553072
ncbi_103954679	-1.15933		ncbi_103944059	-0.885443
ncbi_103954691	0.787134		ncbi_103944061	0.631185
ncbi_103954695	1.30546		ncbi_103944079	0.681084
ncbi_103954723	-0.838112		ncbi_103944085	0.622485
ncbi_103954739	-0.547363		ncbi_103944104	0.932086
ncbi_103954767	-1.78713		ncbi_103944107	0.748609
ncbi_103954836	-0.529154		ncbi_103944123	-0.682406
ncbi_103954892	-0.737454		ncbi_103944128	0.678072
ncbi_103954919	0.569756		ncbi_103944141	1.25789
ncbi_103954960	-0.55214		ncbi_103944158	0.581767
ncbi_103954988	-0.544309		ncbi_103944169	1.95069
ncbi_103955016	0.645249		ncbi_103944170	0.754214
ncbi_103955071	1.42675		ncbi_103944173	-1.04499
ncbi_103955075	-0.766287		ncbi_103944184	-0.58672
ncbi_103955117	3.16993		ncbi_103944186	-0.591953
ncbi_103955161	-2.03161		ncbi_103944199	1.01182
ncbi_103955208	0.72495		ncbi_103944200	0.578535
ncbi_103955224	8.60733		ncbi_103944209	-0.649806
ncbi_103955229	-0.501423		ncbi_103944222	-0.655624
ncbi_103955250	-0.668386		ncbi_103944247	-0.515027
ncbi_103955264	2.05043		ncbi_103944252	0.970436
ncbi_103955324	0.618564		ncbi_103944282	-0.571456
ncbi_103955325	0.540038		ncbi_103944285	-0.968039
ncbi_103955371	-0.607504		ncbi_103944300	3.16074
ncbi_103955376	-0.681893		ncbi_103944307	0.706604
ncbi_103955408	1.03804		ncbi_103944308	1.02647
ncbi_103955422	0.500018		ncbi_103944311	1.2017
ncbi_103955432	1.02747		ncbi_103944332	0.822138
ncbi_103955462	-0.567132		ncbi_103944336	-0.592498
ncbi_103955477	0.52022		ncbi_103944342	1.11284
ncbi_103955508	-1.17853		ncbi_103944383	0.537362
ncbi_103955529	-0.853945		ncbi_103944410	-0.656671
ncbi_103955530	-0.629422		ncbi_103944421	-0.633946
ncbi_103955554	-0.713799		ncbi_103944436	-2.31272
ncbi_103955555	-0.919476		ncbi_103944451	1
ncbi_103955556	1.23637		ncbi_103944466	-0.805496
ncbi_103955579	0.594973		ncbi_103944468	0.820442
ncbi_103955597	-1.13673		ncbi_103944495	1.1113
ncbi_103955616	0.803391		ncbi_103944547	0.574429
ncbi_103955630	-0.576805		ncbi_103944558	-0.758681
ncbi_103955632	1.52424		ncbi_103944565	0.880096
ncbi_103955645	0.611936		ncbi_103944584	-1.26815
ncbi_103955670	0.616365		ncbi_103944589	-0.61502
ncbi_103955686	-0.520275		ncbi_103944634	0.535842
ncbi_103955699	-3.29956		ncbi_103944641	-0.699158
ncbi_103955713	0.824404		ncbi_103944674	-0.597101
ncbi_103955733	0.702799		ncbi_103944677	0.610647
ncbi_103955763	-1.03497		ncbi_103944681	0.53477
ncbi_103955783	-1.25465		ncbi_103944685	0.744958
ncbi_103955807	-0.544002		ncbi_103944696	0.591792
ncbi_103955816	0.519748		ncbi_103944697	0.560083
ncbi_103955821	0.917378		ncbi_103944709	1.0713
ncbi_103955836	-0.552018		ncbi_103944711	1.19518
ncbi_103955858	-1.78442		ncbi_103944714	0.991933
ncbi_103955873	0.601013		ncbi_103944742	1.07906
ncbi_103955890	-0.565758		ncbi_103944743	0.825565
ncbi_103955893	0.905866		ncbi_103944790	2.22635
ncbi_103955895	8.56383		ncbi_103944815	-0.754391
ncbi_103955897	-0.727466		ncbi_103944819	2.21501
ncbi_103955921	0.763688		ncbi_103944827	-0.55545
ncbi_103955940	-1.07496		ncbi_103944873	0.890168
ncbi_103956005	-0.724893		ncbi_103944874	0.607263
ncbi_103956027	1.83688		ncbi_103944909	0.661652
ncbi_103956036	3.90122		ncbi_103944912	-0.710427
ncbi_103956044	-0.785966		ncbi_103944913	-0.62499
ncbi_103956079	1.4477		ncbi_103944915	0.683041
ncbi_103956095	1.20282		ncbi_103944917	0.696391
ncbi_103956106	0.553179		ncbi_103944940	1.60126
ncbi_103956149	-0.657472		ncbi_103944941	0.596356
ncbi_103956172	0.588629		ncbi_103944946	-0.606468
ncbi_103956193	-0.669851		ncbi_103944970	0.542166
ncbi_103956209	-0.771164		ncbi_103944985	0.51907
ncbi_103956210	0.513759		ncbi_103944986	0.876725
ncbi_103956219	0.521604		ncbi_103944996	-0.547236
ncbi_103956221	0.684535		ncbi_103945001	0.653135
ncbi_103956224	-0.797283		ncbi_103945012	0.501955
ncbi_103956232	-0.962681		ncbi_103945016	-0.886017
ncbi_103956252	0.587133		ncbi_103945073	-1.29574
ncbi_103956307	-0.714539		ncbi_103945075	1.06455
ncbi_103956320	-0.566921		ncbi_103945080	0.560427
ncbi_103956358	-0.543988		ncbi_103945085	0.504115
ncbi_103956361	-0.752635		ncbi_103945106	1.5009
ncbi_103956410	1.48082		ncbi_103945109	1.24585
ncbi_103956427	1.07545		ncbi_103945112	-0.500292
ncbi_103956441	0.651302		ncbi_103945123	1.12596
ncbi_103956448	-0.940499		ncbi_103945130	0.533799
ncbi_103956540	1.73402		ncbi_103945136	1.31211
ncbi_103956559	-0.670506		ncbi_103945158	0.622941
ncbi_103956590	0.529755		ncbi_103945169	-0.555768
ncbi_103956607	-0.683918		ncbi_103945173	0.61842
ncbi_103956612	0.927982		ncbi_103945181	-0.770325
ncbi_103956616	0.656392		ncbi_103945185	-0.612934
ncbi_103956620	-0.506703		ncbi_103945206	0.623416
ncbi_103956681	2.93695		ncbi_103945228	1.24251
ncbi_103956682	0.886222		ncbi_103945266	-0.602939
ncbi_103956683	1.56248		ncbi_103945277	-1.647
ncbi_103956688	0.657054		ncbi_103945279	-0.742946
ncbi_103956692	-0.727773		ncbi_103945280	-0.983129
ncbi_103956714	0.55347		ncbi_103945317	-0.62173
ncbi_103956733	-1.11548		ncbi_103945329	2.52195
ncbi_103956748	-0.559988		ncbi_103945333	1.36375
ncbi_103956757	-0.703507		ncbi_103945353	-0.539679
ncbi_103956814	0.519923		ncbi_103945357	0.85726
ncbi_103956843	1.04167		ncbi_103945361	1.18798
ncbi_103956859	1.91966		ncbi_103945362	0.62504
ncbi_103956914	-0.837601		ncbi_103945364	0.684616
ncbi_103956923	-0.633534		ncbi_103945375	-0.578786
ncbi_103956925	-0.553365		ncbi_103945402	0.822438
ncbi_103956968	-0.678426		ncbi_103945418	-0.500622
ncbi_103956992	0.517985		ncbi_103945429	4.53916
ncbi_103957002	0.63887		ncbi_103945441	0.912876
ncbi_103957026	-0.980865		ncbi_103945450	-0.689832
ncbi_103957045	-0.624203		ncbi_103945452	-0.54863
ncbi_103957085	-0.505248		ncbi_103945491	-1.22248
ncbi_103957147	-1.12308		ncbi_103945516	1.17066
ncbi_103957159	-0.534123		ncbi_103945520	-0.799282
ncbi_103957165	0.602692		ncbi_103945522	-0.52099
ncbi_103957177	0.506368		ncbi_103945524	-0.865341
ncbi_103957200	0.567025		ncbi_103945536	0.533352
ncbi_103957206	1.06204		ncbi_103945548	-1.31057
ncbi_103957255	-0.526807		ncbi_103945567	0.839267
ncbi_103957258	0.620162		ncbi_103945584	-0.993002
ncbi_103957259	0.620162		ncbi_103945588	0.670136
ncbi_103957261	-0.526807		ncbi_103945615	2.24118
ncbi_103957270	-13.2747		ncbi_103945636	-0.51361
ncbi_103957279	0.682921		ncbi_103945658	-0.874469
ncbi_103957280	0.924593		ncbi_103945661	1.5903
ncbi_103957292	1.69327		ncbi_103945662	1.12091
ncbi_103957312	-0.648288		ncbi_103945677	-0.638487
ncbi_103957356	-0.614632		ncbi_103945700	0.512906
ncbi_103957374	0.508001		ncbi_103945742	-0.974538
ncbi_103957382	-0.614086		ncbi_103945743	0.789028
ncbi_103957401	0.551035		ncbi_103945751	0.51281
ncbi_103957408	0.533106		ncbi_103945763	0.729352
ncbi_103957449	1.02857		ncbi_103945778	0.765798
ncbi_103957463	-0.536286		ncbi_103945783	0.765798
ncbi_103957474	0.646393		ncbi_103945827	0.737661
ncbi_103957481	-0.662082		ncbi_103945836	0.759722
ncbi_103957487	-1.89038		ncbi_103945853	-0.790686
ncbi_103957488	-0.637499		ncbi_103945854	-0.895809
ncbi_103957518	0.542596		ncbi_103945855	-0.731841
ncbi_103957563	-0.567131		ncbi_103945857	0.528507
ncbi_103957581	-0.563744		ncbi_103945860	2.1375
ncbi_103957618	-0.582778		ncbi_103945872	0.604813
ncbi_103957715	0.648091		ncbi_103945874	1.19351
ncbi_103957716	-0.685891		ncbi_103945875	0.952915
ncbi_103957735	2.01042		ncbi_103945884	-0.915077
ncbi_103957795	0.534777		ncbi_103945885	-0.795629
ncbi_103957803	0.56337		ncbi_103945887	0.622542
ncbi_103957823	-1.35127		ncbi_103945912	0.7704
ncbi_103957837	0.567761		ncbi_103945913	0.7704
ncbi_103957893	-0.539126		ncbi_103945922	0.665264
ncbi_103957930	0.82406		ncbi_103945949	-0.695221
ncbi_103957975	1.43692		ncbi_103945956	4.98204
ncbi_103958001	-0.548229		ncbi_103945971	1.00843
ncbi_103958058	0.99323		ncbi_103945981	0.649999
ncbi_103958066	-0.503262		ncbi_103945990	0.561397
ncbi_103958071	0.657171		ncbi_103945997	1.35962
ncbi_103958077	-0.706355		ncbi_103945999	-0.573724
ncbi_103958079	-0.582427		ncbi_103946006	0.715787
ncbi_103958087	-0.558429		ncbi_103946014	-1.44629
ncbi_103958089	0.778451		ncbi_103946036	0.830378
ncbi_103958111	1.08514		ncbi_103946057	0.810722
ncbi_103958148	-0.50566		ncbi_103946061	1.36815
ncbi_103958151	-0.507991		ncbi_103946115	0.713655
ncbi_103958155	-1.29261		ncbi_103946155	0.764859
ncbi_103958156	-1.13606		ncbi_103946157	-1.07502
ncbi_103958175	-0.638508		ncbi_103946161	0.534185
ncbi_103958182	8.27612		ncbi_103946207	-0.555927
ncbi_103958208	-2.61143		ncbi_103946259	-0.779225
ncbi_103958210	2.52356		ncbi_103946296	-0.967324
ncbi_103958215	1.61423		ncbi_103946315	0.67034
ncbi_103958217	0.616631		ncbi_103946330	-0.652355
ncbi_103958259	-0.704286		ncbi_103946362	0.600083
ncbi_103958263	-0.628696		ncbi_103946366	0.731494
ncbi_103958267	3.11079		ncbi_103946374	1.12226
ncbi_103958269	1.41732		ncbi_103946379	0.552708
ncbi_103958281	1.84432		ncbi_103946382	-1.36478
ncbi_103958284	-0.56065		ncbi_103946398	2.42146
ncbi_103958298	-0.821694		ncbi_103946421	0.590032
ncbi_103958305	-7.51833		ncbi_103946424	1.75521
ncbi_103958308	2.21791		ncbi_103946429	0.612443
ncbi_103958316	1.2719		ncbi_103946436	0.721386
ncbi_103958337	0.780335		ncbi_103946476	1.25873
ncbi_103958341	-2.73929		ncbi_103946480	-0.867941
ncbi_103958350	-0.663777		ncbi_103946483	1.25873
ncbi_103958368	-0.556704		ncbi_103946488	0.544998
ncbi_103958384	-1.8365		ncbi_103946508	1.50901
ncbi_103958389	-0.518902		ncbi_103946525	0.574987
ncbi_103958406	-0.564123		ncbi_103946549	-0.601548
ncbi_103958445	-7.59495		ncbi_103946555	0.670899
ncbi_103958457	-0.525939		ncbi_103946558	-0.573728
ncbi_103958498	0.634507		ncbi_103946561	0.732869
ncbi_103958523	1.34902		ncbi_103946581	-0.509078
ncbi_103958525	0.501688		ncbi_103946603	0.530515
ncbi_103958531	-0.587783		ncbi_103946637	0.600514
ncbi_103958541	2.00439		ncbi_103946664	0.685484
ncbi_103958561	0.817281		ncbi_103946665	9.835
ncbi_103958604	-0.500385		ncbi_103946673	0.694633
ncbi_103958630	-1.38702		ncbi_103946688	0.585072
ncbi_103958633	-0.75651		ncbi_103946692	0.611689
ncbi_103958642	-0.774306		ncbi_103946694	2.32193
ncbi_103958674	0.996416		ncbi_103946710	0.644062
ncbi_103958701	1.96022		ncbi_103946713	-1.0069
ncbi_103958756	-0.723921		ncbi_103946717	2.98972
ncbi_103958818	1.4881		ncbi_103946730	-0.520091
ncbi_103958850	0.676826		ncbi_103946735	0.518202
ncbi_103958857	-0.559115		ncbi_103946748	1.37244
ncbi_103958869	-0.532511		ncbi_103946753	1.02193
ncbi_103958870	-0.526701		ncbi_103946764	0.604564
ncbi_103958875	-0.890012		ncbi_103946770	0.532383
ncbi_103958881	0.89065		ncbi_103946790	-0.565853
ncbi_103958908	-0.989946		ncbi_103946843	0.921051
ncbi_103958931	-0.850758		ncbi_103946855	0.596425
ncbi_103958943	1.67758		ncbi_103946889	0.56775
ncbi_103958944	-0.649767		ncbi_103946910	0.716711
ncbi_103958965	-0.7867		ncbi_103946913	0.768556
ncbi_103958981	-0.952694		ncbi_103946919	0.807478
ncbi_103958993	-1.14192		ncbi_103946931	0.706323
ncbi_103959009	0.580401		ncbi_103946934	1.02989
ncbi_103959036	-0.654134		ncbi_103946942	1.08075
ncbi_103959039	1.84575		ncbi_103946946	-1.09007
ncbi_103959110	0.851739		ncbi_103946958	1.73877
ncbi_103959118	-0.654301		ncbi_103946959	1.9343
ncbi_103959121	0.596728		ncbi_103946961	1.58674
ncbi_103959135	0.604096		ncbi_103947010	0.66115
ncbi_103959137	0.507156		ncbi_103947017	0.646561
ncbi_103959167	-0.876973		ncbi_103947025	0.622581
ncbi_103959169	-0.502353		ncbi_103947044	3.16746
ncbi_103959202	-0.582746		ncbi_103947057	-0.51006
ncbi_103959216	-0.864789		ncbi_103947066	2.28439
ncbi_103959217	0.630073		ncbi_103947071	0.524953
ncbi_103959219	0.557734		ncbi_103947074	-0.556378
ncbi_103959260	1.68853		ncbi_103947084	-0.897837
ncbi_103959263	0.524978		ncbi_103947090	-0.634288
ncbi_103959321	-0.803496		ncbi_103947095	0.719001
ncbi_103959331	-0.612328		ncbi_103947115	1.96101
ncbi_103959344	-0.702286		ncbi_103947117	0.857128
ncbi_103959375	1.643		ncbi_103947119	1.37259
ncbi_103959383	-0.889817		ncbi_103947136	0.64768
ncbi_103959387	-0.596518		ncbi_103947146	0.953417
ncbi_103959396	0.566614		ncbi_103947147	0.75783
ncbi_103959489	-0.897136		ncbi_103947155	-0.567767
ncbi_103959493	0.510637		ncbi_103947165	-0.636117
ncbi_103959497	0.663655		ncbi_103947182	1.84973
ncbi_103959517	-1.1372		ncbi_103947194	2.29326
ncbi_103959526	-0.582263		ncbi_103947195	0.835475
ncbi_103959532	-0.988255		ncbi_103947200	0.623919
ncbi_103959534	1.96911		ncbi_103947215	-0.970849
ncbi_103959571	-1.50696		ncbi_103947226	0.582792
ncbi_103959572	-0.89226		ncbi_103947228	0.840244
ncbi_103959592	-0.500716		ncbi_103947240	0.903773
ncbi_103959599	-0.505118		ncbi_103947242	2.36403
ncbi_103959677	-0.500279		ncbi_103947253	1.08707
ncbi_103959686	-0.840781		ncbi_103947268	0.62565
ncbi_103959705	-0.8029		ncbi_103947271	1.13184
ncbi_103959731	0.936575		ncbi_103947273	-0.610057
ncbi_103959809	-0.81182		ncbi_103947296	-1.65568
ncbi_103959815	1.46521		ncbi_103947307	-0.65577
ncbi_103959844	1.08801		ncbi_103947310	1.81829
ncbi_103959853	-0.538183		ncbi_103947345	2.81762
ncbi_103959884	-0.652867		ncbi_103947396	1.11957
ncbi_103959891	0.83987		ncbi_103947423	0.907798
ncbi_103959893	0.557954		ncbi_103947433	0.763291
ncbi_103959902	0.706105		ncbi_103947447	0.557213
ncbi_103959910	-0.506436		ncbi_103947452	-0.514461
ncbi_103959923	0.940617		ncbi_103947462	1.51512
ncbi_103959926	-0.618787		ncbi_103947463	-0.80408
ncbi_103959933	-1.19776		ncbi_103947478	1.80236
ncbi_103959944	-0.537188		ncbi_103947486	-0.531562
ncbi_103959970	1.11029		ncbi_103947492	0.627595
ncbi_103959977	0.911026		ncbi_103947505	0.841692
ncbi_103959998	0.773822		ncbi_103947535	1.7009
ncbi_103960007	-1.83894		ncbi_103947537	-0.517168
ncbi_103960008	2.99559		ncbi_103947550	0.656903
ncbi_103960043	-0.602043		ncbi_103947569	2.28808
ncbi_103960045	-0.980304		ncbi_103947570	-0.981114
ncbi_103960058	-0.825199		ncbi_103947578	0.556976
ncbi_103960081	0.553478		ncbi_103947588	-0.713773
ncbi_103960084	-0.652368		ncbi_103947592	1.25369
ncbi_103960099	1.03695		ncbi_103947602	2.03254
ncbi_103960103	0.679166		ncbi_103947623	-0.63594
ncbi_103960115	0.984297		ncbi_103947646	0.876412
ncbi_103960120	-0.508407		ncbi_103947690	-1.00078
ncbi_103960124	0.537099		ncbi_103947719	0.715301
ncbi_103960143	1.48875		ncbi_103947721	0.531654
ncbi_103960152	-0.504881		ncbi_103947726	-0.732994
ncbi_103960154	0.65159		ncbi_103947727	-0.580925
ncbi_103960165	-1.40939		ncbi_103947741	0.627969
ncbi_103960185	-0.740913		ncbi_103947765	-0.683589
ncbi_103960189	0.725495		ncbi_103947776	2.02066
ncbi_103960194	-8.00375		ncbi_103947786	0.564462
ncbi_103960201	-0.517821		ncbi_103947799	-0.817426
ncbi_103960209	0.725495		ncbi_103947810	-0.607336
ncbi_103960230	1.92626		ncbi_103947819	0.700912
ncbi_103960232	2.86475		ncbi_103947840	1.91245
ncbi_103960332	1.40932		ncbi_103947849	0.732654
ncbi_103960348	0.515481		ncbi_103947850	1.00649
ncbi_103960391	1.49689		ncbi_103947857	0.539338
ncbi_103960396	1.49689		ncbi_103947859	0.516868
ncbi_103960400	0.714232		ncbi_103947864	0.515645
ncbi_103960404	0.561386		ncbi_103947866	3.31748
ncbi_103960422	1.52436		ncbi_103947881	-0.511413
ncbi_103960436	-0.578816		ncbi_103947917	2.41799
ncbi_103960446	-0.734419		ncbi_103947926	0.671353
ncbi_103960501	0.713793		ncbi_103947929	-0.610528
ncbi_103960507	-1.32327		ncbi_103947965	1.21644
ncbi_103960508	-1.50421		ncbi_103947970	-0.829104
ncbi_103960511	-1.37712		ncbi_103947972	0.663873
ncbi_103960513	-3.7211		ncbi_103948005	-0.800298
ncbi_103960525	-0.573219		ncbi_103948015	4.42626
ncbi_103960537	-0.821578		ncbi_103948019	-1.15357
ncbi_103960545	-0.766271		ncbi_103948037	-0.598055
ncbi_103960549	-0.682015		ncbi_103948067	0.873262
ncbi_103960561	0.503566		ncbi_103948109	1.09747
ncbi_103960588	0.78431		ncbi_103948116	-0.927706
ncbi_103960592	0.741969		ncbi_103948134	-0.557762
ncbi_103960595	0.741969		ncbi_103948148	0.636848
ncbi_103960672	0.531901		ncbi_103948158	-1.14231
ncbi_103960689	2.03903		ncbi_103948159	-1.20498
ncbi_103960703	-0.52244		ncbi_103948179	-0.720543
ncbi_103960755	1.08586		ncbi_103948181	-0.71684
ncbi_103960763	0.503324		ncbi_103948184	0.565046
ncbi_103960823	-3.00132		ncbi_103948186	-1.03866
ncbi_103960851	-0.622171		ncbi_103948192	0.612372
ncbi_103960858	1.49174		ncbi_103948200	-1.31773
ncbi_103960885	-1.09183		ncbi_103948202	1.0973
ncbi_103960893	0.587546		ncbi_103948231	-0.816092
ncbi_103960896	0.937522		ncbi_103948233	0.909944
ncbi_103960897	-0.972661		ncbi_103948240	0.682855
ncbi_103960904	2.91648		ncbi_103948252	0.62746
ncbi_103960941	0.503267		ncbi_103948254	0.519276
ncbi_103960942	-0.552646		ncbi_103948255	0.625868
ncbi_103960964	-0.541876		ncbi_103948256	1.89673
ncbi_103960967	-2.26894		ncbi_103948264	0.872958
ncbi_103960972	-0.769027		ncbi_103948301	2.03292
ncbi_103960980	-0.640553		ncbi_103948320	0.597542
ncbi_103960988	-0.629372		ncbi_103948328	0.602384
ncbi_103961008	1.8501		ncbi_103948359	0.513831
ncbi_103961015	-1.00852		ncbi_103948365	-1.8934
ncbi_103961016	-1.33387		ncbi_103948371	-0.562099
ncbi_103961028	-0.681548		ncbi_103948379	-1.12925
ncbi_103961064	-0.781979		ncbi_103948385	-1.0411
ncbi_103961071	-0.740826		ncbi_103948395	1.08308
ncbi_103961083	2.03445		ncbi_103948398	-1.15664
ncbi_103961085	-0.636413		ncbi_103948409	0.708928
ncbi_103961090	0.89812		ncbi_103948423	1.09403
ncbi_103961099	-0.70044		ncbi_103948426	0.922853
ncbi_103961102	-0.586126		ncbi_103948459	0.927021
ncbi_103961132	-0.545294		ncbi_103948474	0.675024
ncbi_103961134	4.51096		ncbi_103948475	-1.82157
ncbi_103961140	-0.874763		ncbi_103948481	1.17213
ncbi_103961176	0.635962		ncbi_103948484	0.744766
ncbi_103961193	0.788341		ncbi_103948498	0.756793
ncbi_103961218	-0.666504		ncbi_103948506	2.05889
ncbi_103961277	-0.565321		ncbi_103948508	1.59192
ncbi_103961288	-1.08685		ncbi_103948509	-0.668322
ncbi_103961302	-0.564221		ncbi_103948589	0.521668
ncbi_103961369	4.75489		ncbi_103948592	0.549018
ncbi_103961407	0.578818		ncbi_103948594	-2.86014
ncbi_103961412	-1.23778		ncbi_103948598	0.549018
ncbi_103961417	8.16323		ncbi_103948666	-1.17994
ncbi_103961428	-0.657275		ncbi_103948679	2.61275
ncbi_103961438	-0.916117		ncbi_103948698	0.636945
ncbi_103961450	-0.621451		ncbi_103948732	0.530049
ncbi_103961472	2.63982		ncbi_103948749	-0.64663
ncbi_103961478	0.602986		ncbi_103948754	-0.56718
ncbi_103961482	-1.09301		ncbi_103948777	-0.63332
ncbi_103961491	0.7779		ncbi_103948780	6.05063
ncbi_103961492	0.878201		ncbi_103948783	-0.509559
ncbi_103961513	0.892851		ncbi_103948787	0.747567
ncbi_103961537	-0.760991		ncbi_103948804	-1
ncbi_103961546	-1.10631		ncbi_103948816	0.625208
ncbi_103961551	0.85868		ncbi_103948820	-1.1804
ncbi_103961622	-0.786826		ncbi_103948826	0.600995
ncbi_103961630	-0.621904		ncbi_103948828	0.674603
ncbi_103961635	-0.563448		ncbi_103948855	0.654968
ncbi_103961738	-0.855171		ncbi_103948862	0.654968
ncbi_103961745	-0.500733		ncbi_103948867	-0.560829
ncbi_103961769	1.39102		ncbi_103948870	-0.778589
ncbi_103961773	1.05373		ncbi_103948890	-0.919463
ncbi_103961874	-2.63227		ncbi_103948898	0.725279
ncbi_103961913	0.596162		ncbi_103948900	-0.552644
ncbi_103961947	-0.596521		ncbi_103948912	-0.503825
ncbi_103961956	-1.26359		ncbi_103948915	2.40372
ncbi_103961973	-1.45772		ncbi_103948926	-0.983691
ncbi_103962021	-0.628225		ncbi_103948949	1.28223
ncbi_103962029	-0.917538		ncbi_103948966	0.570453
ncbi_103962085	2.34341		ncbi_103948981	-0.68355
ncbi_103962095	1.29348		ncbi_103949007	-0.668961
ncbi_103962147	1.83596		ncbi_103949047	-0.524435
ncbi_103962163	-0.5025		ncbi_103949050	-1.66558
ncbi_103962177	0.56078		ncbi_103949054	-1.22592
ncbi_103962225	-1.33518		ncbi_103949060	-0.676165
ncbi_103962244	0.74419		ncbi_103949066	0.64908
ncbi_103962300	-0.549001		ncbi_103949067	0.507004
ncbi_103962306	0.951034		ncbi_103949075	0.638286
ncbi_103962315	-0.50545		ncbi_103949097	0.607082
ncbi_103962372	-1.02369		ncbi_103949106	-1.49816
[truncated: 1,530 more rows]
