# Supplementary material for: Downregulation of lncRNA PpL-T31511 and Pp-miRn182 Promotes Hydrogen Cyanamide-Induced Endodormancy Release through the PP2C-H2O2 Pathway in Pear (Pyrus pyrifolia)
Source: Int J Mol Sci. 2021 Oct 31;22(21):11842. doi: 10.3390/ijms222111842 (PMC8584160; doi:10.3390/ijms222111842)
Supplement: Supplementary file 1 [file ijms-22-11842-s001.zip › Supplementary files/Table S3. List of KEGG pathways enrichment statistics for HC responsive DEGs in pear floral buds.xlsx]

## Sheet: Sheet1
Table S3. List of KEGG pathways enrichment statistics for HC responsive DEGs in pear floral buds.
KEGG A class	KEGG B class	Pathway	out (1103)	All (6850)	Pvalue	Qvalue	Pathway ID
Metabolism	Carbohydrate metabolism	Pyruvate metabolism	37	128	0.000168207	0.011834	ko00620
	Global and overview maps	Biosynthesis of secondary metabolites	353	1894	0.000275095	0.011834	ko01110
	Global and overview maps	Metabolic pathways	580	3273	0.000278385	0.011834	ko01100
	Lipid metabolism	Fatty acid biosynthesis	24	74	0.000366946	0.011834	ko00061
	Carbohydrate metabolism	Glycolysis / Gluconeogenesis	43	177	0.00282922	0.0621849	ko00010
	Global and overview maps	Carbon metabolism	83	388	0.00289232	0.0621849	ko01200
	Global and overview maps	Fatty acid metabolism	31	119	0.00347144	0.0639737	ko01212
	Metabolism of cofactors and vitamins	Biotin metabolism	12	36	0.00831701	0.12647	ko00780
	Biosynthesis of other secondary metabolites	Flavonoid biosynthesis	21	78	0.00996121	0.12647	ko00941
	Metabolism of cofactors and vitamins	Ubiquinone and other terpenoid-quinone biosynthesis	16	55	0.010801	0.12647	ko00130
	Amino acid metabolism	Alanine, aspartate and glutamate metabolism	21	79	0.0115696	0.12647	ko00250
	Amino acid metabolism	Glycine, serine and threonine metabolism	24	95	0.013889	0.12647	ko00260
	Amino acid metabolism	Lysine degradation	15	52	0.0144619	0.12647	ko00310
	Global and overview maps	Biosynthesis of amino acids	76	375	0.0163465	0.12647	ko01230
	Metabolism of other amino acids	beta-Alanine metabolism	18	67	0.0166666	0.12647	ko00410
	Metabolism of cofactors and vitamins	One carbon pool by folate	10	32	0.0245505	0.15081	ko00670
	Amino acid metabolism	Cysteine and methionine metabolism	37	169	0.0278972	0.163579	ko00270
	Lipid metabolism	Steroid biosynthesis	14	53	0.0371672	0.20846	ko00100
	Carbohydrate metabolism	Starch and sucrose metabolism	50	245	0.0406077	0.215089	ko00500
	Metabolism of other amino acids	Glutathione metabolism	32	147	0.041684	0.215089	ko00480
	Biosynthesis of other secondary metabolites	Stilbenoid, diarylheptanoid and gingerol biosynthesis	11	40	0.0466974	0.231691	ko00945
	Amino acid metabolism	Tyrosine metabolism	14	56	0.0566098	0.270469	ko00350
	Carbohydrate metabolism	Glyoxylate and dicarboxylate metabolism	23	103	0.0594027	0.27367	ko00630
	Lipid metabolism	Glycerophospholipid metabolism	34	163	0.0623087	0.27367	ko00564
	Lipid metabolism	Glycerolipid metabolism	29	136	0.0636441	0.27367	ko00561
	Nucleotide metabolism	Purine metabolism	33	159	0.06939	0.279745	ko00230
	Biosynthesis of other secondary metabolites	Aflatoxin biosynthesis	2	3	0.0693941	0.279745	ko00254
	Carbohydrate metabolism	Amino sugar and nucleotide sugar metabolism	39	194	0.0778896	0.304478	ko00520
	Metabolism of other amino acids	Phosphonate and phosphinate metabolism	4	11	0.0860399	0.326446	ko00440
	Energy metabolism	Photosynthesis - antenna proteins	7	25	0.0941747	0.347101	ko00196
	Carbohydrate metabolism	Butanoate metabolism	8	30	0.0968692	0.347115	ko00650
	Lipid metabolism	Fatty acid degradation	16	72	0.106896	0.367524	ko00071
	Metabolism of other amino acids	Taurine and hypotaurine metabolism	6	21	0.108263	0.367524	ko00430
	Metabolism of terpenoids and polyketides	Limonene and pinene degradation	3	8	0.124327	0.399651	ko00903
	Carbohydrate metabolism	Galactose metabolism	18	85	0.130119	0.399651	ko00052
	Energy metabolism	Sulfur metabolism	12	53	0.134188	0.402564	ko00920
	Carbohydrate metabolism	Fructose and mannose metabolism	22	108	0.139803	0.409877	ko00051
	Lipid metabolism	Fatty acid elongation	13	59	0.143506	0.411383	ko00062
	Metabolism of terpenoids and polyketides	Monoterpenoid biosynthesis	5	18	0.150959	0.423342	ko00902
	Energy metabolism	Photosynthesis	11	50	0.170465	0.458601	ko00195
	Metabolism of cofactors and vitamins	Thiamine metabolism	10	45	0.177125	0.466308	ko00730
	Glycan biosynthesis and metabolism	Glycosphingolipid biosynthesis - ganglio series	2	5	0.185382	0.478287	ko00604
	Energy metabolism	Carbon fixation in photosynthetic organisms	20	105	0.239178	0.58215	ko00710
	Amino acid metabolism	Arginine and proline metabolism	18	94	0.246632	0.589177	ko00330
	Biosynthesis of other secondary metabolites	Isoquinoline alkaloid biosynthesis	6	28	0.290102	0.668271	ko00950
	Metabolism of terpenoids and polyketides	Terpenoid backbone biosynthesis	14	74	0.298139	0.670385	ko00900
	Carbohydrate metabolism	Pentose phosphate pathway	15	80	0.301413	0.670385	ko00030
	Carbohydrate metabolism	Citrate cycle (TCA cycle)	16	87	0.321479	0.685448	ko00020
	Lipid metabolism	alpha-Linolenic acid metabolism	18	99	0.325006	0.685448	ko00592
	Metabolism of cofactors and vitamins	Nicotinate and nicotinamide metabolism	7	35	0.32944	0.685448	ko00760
	Amino acid metabolism	Valine, leucine and isoleucine degradation	12	67	0.392634	0.790025	ko00280
	Metabolism of other amino acids	Selenocompound metabolism	4	20	0.406008	0.790025	ko00450
	Amino acid metabolism	Phenylalanine, tyrosine and tryptophan biosynthesis	14	80	0.412282	0.790025	ko00400
	Energy metabolism	Nitrogen metabolism	8	44	0.414687	0.790025	ko00910
	Metabolism of terpenoids and polyketides	Sesquiterpenoid and triterpenoid biosynthesis	10	57	0.437892	0.806156	ko00909
	Carbohydrate metabolism	Propanoate metabolism	9	51	0.439422	0.806156	ko00640
	Carbohydrate metabolism	Ascorbate and aldarate metabolism	14	82	0.451153	0.808316	ko00053
	Metabolism of cofactors and vitamins	Porphyrin and chlorophyll metabolism	12	71	0.476811	0.842585	ko00860
	Metabolism of other amino acids	Cyanoamino acid metabolism	15	90	0.486289	0.847719	ko00460
	Biosynthesis of other secondary metabolites	Isoflavonoid biosynthesis	1	4	0.50463	0.860118	ko00943
	Metabolism of terpenoids and polyketides	Zeatin biosynthesis	5	29	0.510918	0.860118	ko00908
	Nucleotide metabolism	Pyrimidine metabolism	13	79	0.513404	0.860118	ko00240
	Glycan biosynthesis and metabolism	Glycosphingolipid biosynthesis - globo and isoglobo series	3	17	0.531428	0.878901	ko00603
	Amino acid metabolism	Phenylalanine metabolism	9	56	0.559011	0.906216	ko00360
	Glycan biosynthesis and metabolism	Glycosaminoglycan degradation	3	18	0.572264	0.906216	ko00531
	Biosynthesis of other secondary metabolites	Glucosinolate biosynthesis	3	18	0.572264	0.906216	ko00966
	Amino acid metabolism	Arginine biosynthesis	8	53	0.637115	0.976794	ko00220
	Biosynthesis of other secondary metabolites	Tropane, piperidine and pyridine alkaloid biosynthesis	6	40	0.641742	0.976794	ko00960
	Biosynthesis of other secondary metabolites	Monobactam biosynthesis	2	13	0.643624	0.976794	ko00261
	Glycan biosynthesis and metabolism	Other types of O-glycan biosynthesis	4	27	0.652877	0.977966	ko00514
	Amino acid metabolism	Histidine metabolism	5	34	0.659558	0.977966	ko00340
	Metabolism of cofactors and vitamins	Folate biosynthesis	5	36	0.710088	0.999037	ko00790
	Amino acid metabolism	Tryptophan metabolism	10	72	0.743629	0.999037	ko00380
	Metabolism of cofactors and vitamins	Riboflavin metabolism	3	24	0.767185	0.999037	ko00740
	Lipid metabolism	Linoleic acid metabolism	4	32	0.781049	0.999037	ko00591
	Metabolism of terpenoids and polyketides	Carotenoid biosynthesis	7	54	0.7887	0.999037	ko00906
	Lipid metabolism	Ether lipid metabolism	6	47	0.790739	0.999037	ko00565
	Lipid metabolism	Synthesis and degradation of ketone bodies	1	9	0.794261	0.999037	ko00072
	Carbohydrate metabolism	Inositol phosphate metabolism	15	110	0.797242	0.999037	ko00562
	Biosynthesis of other secondary metabolites	Phenylpropanoid biosynthesis	38	264	0.802574	0.999037	ko00940
	Carbohydrate metabolism	C5-Branched dibasic acid metabolism	1	10	0.827433	0.999037	ko00660
	Biosynthesis of other secondary metabolites	Flavone and flavonol biosynthesis	1	10	0.827433	0.999037	ko00944
	Amino acid metabolism	Lysine biosynthesis	2	19	0.835039	0.999037	ko00300
	Lipid metabolism	Biosynthesis of unsaturated fatty acids	5	43	0.844389	0.999037	ko01040
	Glycan biosynthesis and metabolism	Glycosylphosphatidylinositol(GPI)-anchor biosynthesis	2	21	0.87439	0.999037	ko00563
	Glycan biosynthesis and metabolism	Other glycan degradation	3	31	0.896323	0.999037	ko00511
	Lipid metabolism	Cutin, suberine and wax biosynthesis	4	40	0.905059	0.999037	ko00073
	Amino acid metabolism	Valine, leucine and isoleucine biosynthesis	3	34	0.92844	0.999037	ko00290
	Carbohydrate metabolism	Pentose and glucuronate interconversions	22	177	0.930485	0.999037	ko00040
	Glycan biosynthesis and metabolism	Various types of N-glycan biosynthesis	4	45	0.946306	0.999037	ko00513
	Metabolism of terpenoids and polyketides	Brassinosteroid biosynthesis	2	28	0.953598	0.999037	ko00905
	Global and overview maps	2-Oxocarboxylic acid metabolism	9	87	0.953955	0.999037	ko01210
	Glycan biosynthesis and metabolism	N-Glycan biosynthesis	4	54	0.982058	0.999037	ko00510
	Energy metabolism	Oxidative phosphorylation	7	81	0.983228	0.999037	ko00190
	Lipid metabolism	Sphingolipid metabolism	2	39	0.99112	0.999037	ko00600
	Metabolism of terpenoids and polyketides	Diterpenoid biosynthesis	2	42	0.994416	0.999037	ko00904
	Metabolism of cofactors and vitamins	Pantothenate and CoA biosynthesis	3	53	0.994497	0.999037	ko00770
	Lipid metabolism	Arachidonic acid metabolism	1	30	0.994904	0.999037	ko00590
Cellular Processes	Transport and catabolism	Peroxisome	23	112	0.125035	0.399651	ko04146
	Transport and catabolism	Endocytosis	35	245	0.808431	0.999037	ko04144
	Transport and catabolism	Phagosome	10	97	0.962189	0.999037	ko04145
	Transport and catabolism	Autophagy - other eukaryotes	4	58	0.989236	0.999037	ko04136
Environmental Information Processing	Membrane transport	ABC transporters	9	37	0.128944	0.399651	ko02010
	Signal transduction	Phosphatidylinositol signaling system	19	96	0.194973	0.493167	ko04070
	Signal transduction	Plant hormone signal transduction	32	181	0.308775	0.675118	ko04075
	Signal transduction	MAPK signaling pathway - plant	20	186	0.986283	0.999037	ko04016
Genetic Information Processing	Replication and repair	DNA replication	22	84	0.0118369	0.12647	ko03030
	Replication and repair	Mismatch repair	17	62	0.0160894	0.12647	ko03430
	Replication and repair	Homologous recombination	20	79	0.0228823	0.147591	ko03440
	Folding, sorting and degradation	Protein processing in endoplasmic reticulum	46	249	0.170642	0.458601	ko04141
	Replication and repair	Base excision repair	13	64	0.221608	0.549759	ko03410
	Replication and repair	Nucleotide excision repair	19	102	0.279776	0.656202	ko03420
	Transcription	Basal transcription factors	12	66	0.371648	0.760995	ko03022
	Transcription	Spliceosome	51	306	0.416447	0.790025	ko03040
	Folding, sorting and degradation	Sulfur relay system	3	15	0.443698	0.806156	ko04122
	Folding, sorting and degradation	Ubiquitin mediated proteolysis	34	215	0.576044	0.906216	ko04120
	Translation	Ribosome	76	502	0.747286	0.999037	ko03010
	Folding, sorting and degradation	Proteasome	12	89	0.791439	0.999037	ko03050
	Translation	Ribosome biogenesis in eukaryotes	10	83	0.8803	0.999037	ko03008
	Folding, sorting and degradation	SNARE interactions in vesicular transport	8	76	0.938384	0.999037	ko04130
	Translation	Aminoacyl-tRNA biosynthesis	10	94	0.950855	0.999037	ko00970
	Translation	RNA transport	34	269	0.955116	0.999037	ko03013
	Transcription	RNA polymerase	6	70	0.978033	0.999037	ko03020
	Folding, sorting and degradation	RNA degradation	20	192	0.991418	0.999037	ko03018
	Folding, sorting and degradation	Protein export	5	75	0.995864	0.999037	ko03060
	Translation	mRNA surveillance pathway	17	193	0.999037	0.999037	ko03015
Organismal Systems	Environmental adaptation	Circadian rhythm - plant	10	31	0.0196289	0.140674	ko04712
	Environmental adaptation	Plant-pathogen interaction	37	251	0.750281	0.999037	ko04626
