# Supplementary material for: Downregulation of lncRNA PpL-T31511 and Pp-miRn182 Promotes Hydrogen Cyanamide-Induced Endodormancy Release through the PP2C-H2O2 Pathway in Pear (Pyrus pyrifolia)
Source: Int J Mol Sci. 2021 Oct 31;22(21):11842. doi: 10.3390/ijms222111842 (PMC8584160; doi:10.3390/ijms222111842)
Supplement: Supplementary file 1 [file ijms-22-11842-s001.zip › Supplementary files/Table S4. List of target transcripts of Pp-miRn182.xlsx]

## Sheet: Sheet1
Table S4. List of target transcripts of Pp-miRn182.
miRNA_Acc.	Target_Acc.	Expectation	Inhibition	Target_Desc.
Pp-miRn182	XM_009360465.2	1.5	Cleavage	PREDICTED: Pyrus x bretschneideri myb-related protein 305-like (LOC103949354), mRNA
Pp-miRn182	XM_009339750.2	1.5	Cleavage	PREDICTED: Pyrus x bretschneideri vesicle-associated protein 1-3-like (LOC103930412), mRNA
Pp-miRn182	XM_009373787.1	1.5	Cleavage	PREDICTED: Pyrus x bretschneideri vesicle-associated protein 1-3-like (LOC103961248), mRNA
Pp-miRn182	XM_009354467.1	2	Cleavage	PREDICTED: Pyrus x bretschneideri uncharacterized protein At1g04910-like (LOC103944076), transcript variant X2, mRNA
Pp-miRn182	XM_009349387.2	2	Cleavage	PREDICTED: Pyrus x bretschneideri replication factor C subunit 3 (LOC103939315), mRNA
Pp-miRn182	XM_009349033.2	2.5	Cleavage	PREDICTED: Pyrus x bretschneideri probable WRKY transcription factor 40 (LOC103938977), transcript variant X2, mRNA
Pp-miRn182	XM_009349032.2	2.5	Cleavage	PREDICTED: Pyrus x bretschneideri probable WRKY transcription factor 40 (LOC103938977), transcript variant X1, mRNA
Pp-miRn182	XR_001952995.1	2.5	Cleavage	PREDICTED: Pyrus x bretschneideri uncharacterized LOC108867058 (LOC108867058), ncRNA
Pp-miRn182	XM_009370222.2	2.5	Cleavage	PREDICTED: Pyrus x bretschneideri TMV resistance protein N-like (LOC103958000), mRNA
Pp-miRn182	XM_009361694.1	3	Cleavage	PREDICTED: Pyrus x bretschneideri U5 small nuclear ribonucleoprotein 40 kDa protein (LOC103950482), mRNA
Pp-miRn182	XM_018652234.1	3	Cleavage	PREDICTED: Pyrus x bretschneideri putative F-box/FBD/LRR-repeat protein At4g03220 (LOC108868654), mRNA
Pp-miRn182	XM_018645197.1	3	Cleavage	PREDICTED: Pyrus x bretschneideri pentatricopeptide repeat-containing protein At5g57250, mitochondrial (LOC103938155), mRNA
Pp-miRn182	XM_009354873.2	3	Cleavage	PREDICTED: Pyrus x bretschneideri glutamate dehydrogenase 1 (LOC103944408), transcript variant X14, mRNA
Pp-miRn182	XM_009352761.1	3	Cleavage	PREDICTED: Pyrus x bretschneideri scarecrow-like protein 22 (LOC103942579), mRNA
Pp-miRn182	XM_009344584.2	3	Cleavage	PREDICTED: Pyrus x bretschneideri scarecrow-like protein 22 (LOC103934825), mRNA
Pp-miRn182	XM_009374444.2	3	Translation	PREDICTED: Pyrus x bretschneideri ribonucleoside-diphosphate reductase large subunit (LOC103961828), mRNA
Pp-miRn182	XM_009360348.2	3	Cleavage	PREDICTED: Pyrus x bretschneideri calcineurin B-like protein 7 (LOC103949245), transcript variant X1, mRNA
Pp-miRn182	XM_018647958.1	3	Cleavage	PREDICTED: Pyrus x bretschneideri calcineurin B-like protein 7 (LOC103949245), transcript variant X2, mRNA
Pp-miRn182	XM_009370475.1	3	Cleavage	PREDICTED: Pyrus x bretschneideri mediator of RNA polymerase II transcription subunit 36a-like (LOC103958230), mRNA
Pp-miRn182	XM_009353273.2	3	Cleavage	PREDICTED: Pyrus x bretschneideri protein VAC14 homolog (LOC103943077), mRNA
Pp-miRn182	XM_009338566.2	3	Cleavage	PREDICTED: Pyrus x bretschneideri TMV resistance protein N-like (LOC103929373), mRNA
Pp-miRn182	XM_009357754.2	3	Cleavage	PREDICTED: Pyrus x bretschneideri protection of telomeres protein 1a-like (LOC103946928), transcript variant X1, mRNA
Pp-miRn182	XM_009357755.2	3	Cleavage	PREDICTED: Pyrus x bretschneideri protection of telomeres protein 1a-like (LOC103946928), transcript variant X2, mRNA
Pp-miRn182	XR_668071.2	3	Cleavage	PREDICTED: Pyrus x bretschneideri uncharacterized LOC103953599 (LOC103953599), ncRNA
Pp-miRn182	XM_009341430.2	3.5	Translation	PREDICTED: Pyrus x bretschneideri monocopper oxidase-like protein SKU5 (LOC103931900), mRNA
Pp-miRn182	XR_001951356.1	3.5	Cleavage	PREDICTED: Pyrus x bretschneideri uncharacterized LOC103927443 (LOC103927443), transcript variant X2, ncRNA
Pp-miRn182	XR_664198.2	3.5	Cleavage	PREDICTED: Pyrus x bretschneideri uncharacterized LOC103927443 (LOC103927443), transcript variant X1, ncRNA
Pp-miRn182	XR_669187.2	3.5	Cleavage	PREDICTED: Pyrus x bretschneideri uncharacterized LOC103960035 (LOC103960035), ncRNA
Pp-miRn182	XM_018644009.1	3.5	Cleavage	PREDICTED: Pyrus x bretschneideri phytosulfokine receptor 1-like (LOC103933513), mRNA
Pp-miRn182	XM_009369700.2	3.5	Cleavage	PREDICTED: Pyrus x bretschneideri ribonuclease H2 subunit B (LOC103957522), transcript variant X1, mRNA
Pp-miRn182	XM_018649919.1	3.5	Cleavage	PREDICTED: Pyrus x bretschneideri ribonuclease H2 subunit B (LOC103957522), transcript variant X2, mRNA
Pp-miRn182	XR_668719.2	3.5	Cleavage	PREDICTED: Pyrus x bretschneideri ribonuclease H2 subunit B (LOC103957522), transcript variant X3, misc_RNA
Pp-miRn182	XM_009369701.2	3.5	Cleavage	PREDICTED: Pyrus x bretschneideri ribonuclease H2 subunit B (LOC103957522), transcript variant X4, mRNA
Pp-miRn182	XR_001951953.1	3.5	Cleavage	PREDICTED: Pyrus x bretschneideri synaptonemal complex protein 2-like (LOC103934288), transcript variant X2, misc_RNA
Pp-miRn182	XM_018644261.1	3.5	Cleavage	PREDICTED: Pyrus x bretschneideri uncharacterized LOC103934298 (LOC103934298), mRNA
Pp-miRn182	XM_009344784.2	3.5	Translation	PREDICTED: Pyrus x bretschneideri scarecrow-like protein 22 (LOC103935014), mRNA
Pp-miRn182	XM_009371021.2	3.5	Cleavage	PREDICTED: Pyrus x bretschneideri probable arabinosyltransferase ARAD1 (LOC103958716), transcript variant X1, mRNA
Pp-miRn182	XM_018644445.1	3.5	Translation	PREDICTED: Pyrus x bretschneideri scarecrow-like protein 6 (LOC103935017), mRNA
Pp-miRn182	XM_009371022.2	3.5	Cleavage	PREDICTED: Pyrus x bretschneideri probable arabinosyltransferase ARAD1 (LOC103958716), transcript variant X2, mRNA
Pp-miRn182	XM_009368814.2	3.5	Cleavage	PREDICTED: Pyrus x bretschneideri uncharacterized LOC103956779 (LOC103956779), transcript variant X1, mRNA
Pp-miRn182	XM_009368816.2	3.5	Cleavage	PREDICTED: Pyrus x bretschneideri uncharacterized LOC103956779 (LOC103956779), transcript variant X2, mRNA
Pp-miRn182	XM_018646821.1	3.5	Translation	PREDICTED: Pyrus x bretschneideri MLO-like protein 12 (LOC103944792), mRNA
Pp-miRn182	XM_009336802.2	3.5	Cleavage	PREDICTED: Pyrus x bretschneideri uncharacterized LOC103927843 (LOC103927843), transcript variant X1, mRNA
Pp-miRn182	XM_009336803.2	3.5	Cleavage	PREDICTED: Pyrus x bretschneideri uncharacterized LOC103927843 (LOC103927843), transcript variant X2, mRNA
Pp-miRn182	XM_009336804.2	3.5	Cleavage	PREDICTED: Pyrus x bretschneideri uncharacterized LOC103927843 (LOC103927843), transcript variant X3, mRNA
Pp-miRn182	XM_009340755.2	3.5	Cleavage	PREDICTED: Pyrus x bretschneideri sec14 cytosolic factor-like (LOC103931310), mRNA
Pp-miRn182	XM_018644584.1	3.5	Cleavage	PREDICTED: Pyrus x bretschneideri putative disease resistance RPP13-like protein 1 (LOC103935590), transcript variant X2, mRNA
Pp-miRn182	XM_018644589.1	3.5	Cleavage	PREDICTED: Pyrus x bretschneideri putative disease resistance RPP13-like protein 1 (LOC103935591), transcript variant X2, mRNA
Pp-miRn182	XM_018644583.1	3.5	Cleavage	PREDICTED: Pyrus x bretschneideri putative disease resistance RPP13-like protein 1 (LOC103935590), transcript variant X1, mRNA
Pp-miRn182	XM_018644588.1	3.5	Cleavage	PREDICTED: Pyrus x bretschneideri putative disease resistance RPP13-like protein 1 (LOC103935591), transcript variant X1, mRNA
Pp-miRn182	XM_018644585.1	3.5	Cleavage	PREDICTED: Pyrus x bretschneideri putative disease resistance RPP13-like protein 1 (LOC103935590), transcript variant X3, mRNA
Pp-miRn182	XM_018644590.1	3.5	Cleavage	PREDICTED: Pyrus x bretschneideri putative disease resistance RPP13-like protein 1 (LOC103935591), transcript variant X3, mRNA
Pp-miRn182	XM_018644591.1	3.5	Cleavage	PREDICTED: Pyrus x bretschneideri putative disease resistance RPP13-like protein 1 (LOC103935591), transcript variant X4, mRNA
Pp-miRn182	XM_018644586.1	3.5	Cleavage	PREDICTED: Pyrus x bretschneideri putative disease resistance RPP13-like protein 1 (LOC103935590), transcript variant X4, mRNA
Pp-miRn182	XM_018644592.1	3.5	Cleavage	PREDICTED: Pyrus x bretschneideri putative disease resistance RPP13-like protein 1 (LOC103935591), transcript variant X5, mRNA
Pp-miRn182	XM_018644587.1	3.5	Cleavage	PREDICTED: Pyrus x bretschneideri putative disease resistance RPP13-like protein 1 (LOC103935590), transcript variant X5, mRNA
Pp-miRn182	XM_009348105.2	3.5	Cleavage	PREDICTED: Pyrus x bretschneideri WD repeat and HMG-box DNA-binding protein 1-like (LOC103938101), mRNA
Pp-miRn182	XM_009364429.2	3.5	Cleavage	PREDICTED: Pyrus x bretschneideri putative kinase-like protein TMKL1 (LOC103952753), mRNA
Pp-miRn182	XM_009370374.1	3.5	Cleavage	PREDICTED: Pyrus x bretschneideri calcineurin B-like protein 4 (LOC103958142), transcript variant X1, mRNA
Pp-miRn182	XM_009370376.1	3.5	Cleavage	PREDICTED: Pyrus x bretschneideri calcineurin B-like protein 4 (LOC103958142), transcript variant X3, mRNA
Pp-miRn182	XM_009370375.2	3.5	Cleavage	PREDICTED: Pyrus x bretschneideri calcineurin B-like protein 4 (LOC103958142), transcript variant X2, mRNA
Pp-miRn182	XM_009340518.2	3.5	Cleavage	PREDICTED: Pyrus x bretschneideri dCTP pyrophosphatase 1-like (LOC103931104), mRNA
Pp-miRn182	XM_009359031.2	3.5	Cleavage	PREDICTED: Pyrus x bretschneideri calcineurin B-like protein 4 (LOC103948039), transcript variant X2, mRNA
Pp-miRn182	XM_009359030.2	3.5	Cleavage	PREDICTED: Pyrus x bretschneideri calcineurin B-like protein 4 (LOC103948039), transcript variant X1, mRNA
Pp-miRn182	XR_001954588.1	4	Cleavage	PREDICTED: Pyrus x bretschneideri uncharacterized LOC103963737 (LOC103963737), transcript variant X3, ncRNA
Pp-miRn182	XR_001954586.1	4	Cleavage	PREDICTED: Pyrus x bretschneideri uncharacterized LOC103963737 (LOC103963737), transcript variant X1, ncRNA
Pp-miRn182	XR_001954587.1	4	Cleavage	PREDICTED: Pyrus x bretschneideri uncharacterized LOC103963737 (LOC103963737), transcript variant X2, ncRNA
Pp-miRn182	XM_018645732.1	4	Translation	PREDICTED: Pyrus x bretschneideri L10-interacting MYB domain-containing protein (LOC103940356), transcript variant X1, mRNA
Pp-miRn182	XM_009340429.2	4	Cleavage	PREDICTED: Pyrus x bretschneideri uncharacterized LOC103931022 (LOC103931022), transcript variant X1, mRNA
Pp-miRn182	XM_009340430.2	4	Cleavage	PREDICTED: Pyrus x bretschneideri uncharacterized LOC103931022 (LOC103931022), transcript variant X2, mRNA
Pp-miRn182	XM_009355768.2	4	Cleavage	PREDICTED: Pyrus x bretschneideri isoleucine N-monooxygenase 2-like (LOC103945228), transcript variant X1, mRNA
Pp-miRn182	XM_018646939.1	4	Cleavage	PREDICTED: Pyrus x bretschneideri isoleucine N-monooxygenase 2-like (LOC103945228), transcript variant X2, mRNA
Pp-miRn182	XM_009347464.2	4	Translation	PREDICTED: Pyrus x bretschneideri lactoylglutathione lyase-like (LOC103937519), mRNA
Pp-miRn182	XM_009370318.2	4	Cleavage	PREDICTED: Pyrus x bretschneideri CTP synthase-like (LOC103958092), transcript variant X1, mRNA
Pp-miRn182	XM_018650086.1	4	Cleavage	PREDICTED: Pyrus x bretschneideri CTP synthase-like (LOC103958092), transcript variant X2, mRNA
Pp-miRn182	XM_009371608.1	4	Cleavage	PREDICTED: Pyrus x bretschneideri pentatricopeptide repeat-containing protein At5g65560-like (LOC103959256), mRNA
Pp-miRn182	XM_009335764.2	4	Cleavage	PREDICTED: Pyrus x bretschneideri peptide-N4-(N-acetyl-beta-glucosaminyl)asparagine amidase A-like (LOC103926882), mRNA
Pp-miRn182	XM_009358414.2	4	Cleavage	PREDICTED: Pyrus x bretschneideri F-box protein At5g03970-like (LOC103947500), transcript variant X2, mRNA
Pp-miRn182	XM_009358412.2	4	Cleavage	PREDICTED: Pyrus x bretschneideri F-box protein At5g03970-like (LOC103947500), transcript variant X1, mRNA
Pp-miRn182	XM_009358415.2	4	Cleavage	PREDICTED: Pyrus x bretschneideri F-box protein At5g03970-like (LOC103947500), transcript variant X3, mRNA
Pp-miRn182	XM_018642789.1	4	Cleavage	PREDICTED: Pyrus x bretschneideri putative pentatricopeptide repeat-containing protein At3g25060, mitochondrial (LOC103928206), mRNA
Pp-miRn182	XM_018642364.1	4	Cleavage	PREDICTED: Pyrus x bretschneideri putative pentatricopeptide repeat-containing protein At3g25060, mitochondrial (LOC103967434), mRNA
Pp-miRn182	XM_018642358.1	4	Cleavage	PREDICTED: Pyrus x bretschneideri pentatricopeptide repeat-containing protein At1g06140, mitochondrial-like (LOC108865490), mRNA
Pp-miRn182	XM_018650200.1	4	Cleavage	PREDICTED: Pyrus x bretschneideri probable DEAD-box ATP-dependent RNA helicase 48 (LOC103958515), mRNA
Pp-miRn182	XR_001953793.1	4	Cleavage	PREDICTED: Pyrus x bretschneideri uncharacterized LOC108867793 (LOC108867793), transcript variant X2, ncRNA
Pp-miRn182	XR_001953786.1	4	Cleavage	PREDICTED: Pyrus x bretschneideri uncharacterized LOC108867788 (LOC108867788), transcript variant X2, ncRNA
Pp-miRn182	XR_001953792.1	4	Cleavage	PREDICTED: Pyrus x bretschneideri uncharacterized LOC108867793 (LOC108867793), transcript variant X1, ncRNA
Pp-miRn182	XR_001953785.1	4	Cleavage	PREDICTED: Pyrus x bretschneideri uncharacterized LOC108867788 (LOC108867788), transcript variant X1, ncRNA
Pp-miRn182	XM_009346484.2	4	Cleavage	PREDICTED: Pyrus x bretschneideri mRNA-decapping enzyme subunit 2-like (LOC103936640), mRNA
Pp-miRn182	XM_009368972.2	4	Cleavage	PREDICTED: Pyrus x bretschneideri DNA polymerase alpha catalytic subunit-like (LOC103956910), mRNA
Pp-miRn182	XM_009337707.2	4	Cleavage	PREDICTED: Pyrus x bretschneideri protein UPSTREAM OF FLC-like (LOC103928629), mRNA
Pp-miRn182	XM_009358137.2	4	Cleavage	PREDICTED: Pyrus x bretschneideri LRR receptor-like serine/threonine-protein kinase RPK2 (LOC103947259), mRNA
Pp-miRn182	XM_009336647.2	4.5	Cleavage	PREDICTED: Pyrus x bretschneideri chromatin modification-related protein EAF1 B-like (LOC103927702), mRNA
Pp-miRn182	XM_009373413.2	4.5	Cleavage	PREDICTED: Pyrus x bretschneideri chromatin modification-related protein EAF1 B-like (LOC103960911), transcript variant X2, mRNA
Pp-miRn182	XM_009373406.2	4.5	Cleavage	PREDICTED: Pyrus x bretschneideri chromatin modification-related protein EAF1 B-like (LOC103960911), transcript variant X1, mRNA
Pp-miRn182	XM_018650814.1	4.5	Cleavage	PREDICTED: Pyrus x bretschneideri chromatin modification-related protein EAF1 B-like (LOC103960911), transcript variant X5, mRNA
Pp-miRn182	XM_009373442.2	4.5	Cleavage	PREDICTED: Pyrus x bretschneideri chromatin modification-related protein EAF1 B-like (LOC103960911), transcript variant X6, mRNA
Pp-miRn182	XM_009373448.2	4.5	Cleavage	PREDICTED: Pyrus x bretschneideri chromatin modification-related protein EAF1 B-like (LOC103960911), transcript variant X7, mRNA
Pp-miRn182	XM_009373423.2	4.5	Cleavage	PREDICTED: Pyrus x bretschneideri chromatin modification-related protein EAF1 B-like (LOC103960911), transcript variant X3, mRNA
Pp-miRn182	XM_009373429.2	4.5	Cleavage	PREDICTED: Pyrus x bretschneideri chromatin modification-related protein EAF1 B-like (LOC103960911), transcript variant X4, mRNA
Pp-miRn182	XR_668609.2	4.5	Cleavage	PREDICTED: Pyrus x bretschneideri uncharacterized LOC103956886 (LOC103956886), transcript variant X2, ncRNA
Pp-miRn182	XR_001953947.1	4.5	Cleavage	PREDICTED: Pyrus x bretschneideri uncharacterized LOC103956886 (LOC103956886), transcript variant X1, ncRNA
Pp-miRn182	XR_668605.2	4.5	Cleavage	PREDICTED: Pyrus x bretschneideri uncharacterized LOC103956883 (LOC103956883), ncRNA
Pp-miRn182	XM_018647400.1	4.5	Cleavage	PREDICTED: Pyrus x bretschneideri transcription repressor KAN1-like (LOC103946891), transcript variant X2, mRNA
Pp-miRn182	XM_009357709.2	4.5	Cleavage	PREDICTED: Pyrus x bretschneideri transcription repressor KAN1-like (LOC103946891), transcript variant X1, mRNA
Pp-miRn182	XR_001951953.1	4.5	Cleavage	PREDICTED: Pyrus x bretschneideri synaptonemal complex protein 2-like (LOC103934288), transcript variant X2, misc_RNA
Pp-miRn182	XM_018643533.1	4.5	Cleavage	PREDICTED: Pyrus x bretschneideri SNAP25 homologous protein SNAP33-like (LOC103931365), transcript variant X2, mRNA
Pp-miRn182	XM_009355626.2	4.5	Translation	PREDICTED: Pyrus x bretschneideri nicotinamide/nicotinic acid mononucleotide adenylyltransferase (LOC103945103), mRNA
Pp-miRn182	XM_009371497.2	4.5	Cleavage	PREDICTED: Pyrus x bretschneideri 3-hydroxy-3-methylglutaryl-coenzyme A reductase 1-like (LOC103959147), mRNA
Pp-miRn182	XM_009358530.2	4.5	Cleavage	PREDICTED: Pyrus x bretschneideri protein SPA1-RELATED 4 (LOC103947612), transcript variant X1, mRNA
Pp-miRn182	XM_009358531.2	4.5	Cleavage	PREDICTED: Pyrus x bretschneideri protein SPA1-RELATED 4 (LOC103947612), transcript variant X2, mRNA
Pp-miRn182	XM_009358532.2	4.5	Cleavage	PREDICTED: Pyrus x bretschneideri protein SPA1-RELATED 4 (LOC103947612), transcript variant X3, mRNA
Pp-miRn182	XM_009380904.2	4.5	Cleavage	PREDICTED: Pyrus x bretschneideri regulator of nonsense transcripts UPF3-like (LOC103967624), transcript variant X1, mRNA
Pp-miRn182	XM_009364125.2	4.5	Cleavage	PREDICTED: Pyrus x bretschneideri regulator of nonsense transcripts UPF3-like (LOC103952531), transcript variant X2, mRNA
Pp-miRn182	XM_009364128.2	4.5	Cleavage	PREDICTED: Pyrus x bretschneideri regulator of nonsense transcripts UPF3-like (LOC103952531), transcript variant X5, mRNA
Pp-miRn182	XM_009364124.2	4.5	Cleavage	PREDICTED: Pyrus x bretschneideri regulator of nonsense transcripts UPF3-like (LOC103952531), transcript variant X1, mRNA
Pp-miRn182	XM_009364127.2	4.5	Cleavage	PREDICTED: Pyrus x bretschneideri regulator of nonsense transcripts UPF3-like (LOC103952531), transcript variant X4, mRNA
Pp-miRn182	XM_009364126.2	4.5	Cleavage	PREDICTED: Pyrus x bretschneideri regulator of nonsense transcripts UPF3-like (LOC103952531), transcript variant X3, mRNA
Pp-miRn182	XM_009364129.2	4.5	Cleavage	PREDICTED: Pyrus x bretschneideri regulator of nonsense transcripts UPF3-like (LOC103952531), transcript variant X6, mRNA
Pp-miRn182	XM_009380910.2	4.5	Cleavage	PREDICTED: Pyrus x bretschneideri regulator of nonsense transcripts UPF3-like (LOC103967624), transcript variant X2, mRNA
Pp-miRn182	XM_009364130.2	4.5	Cleavage	PREDICTED: Pyrus x bretschneideri regulator of nonsense transcripts UPF3-like (LOC103952531), transcript variant X7, mRNA
Pp-miRn182	XM_009359206.2	4.5	Cleavage	PREDICTED: Pyrus x bretschneideri calcium permeable stress-gated cation channel 1-like (LOC103948208), mRNA
Pp-miRn182	XM_009369480.2	4.5	Cleavage	PREDICTED: Pyrus x bretschneideri histone acetyltransferase GCN5 (LOC103957328), mRNA
Pp-miRn182	XM_009370566.2	4.5	Cleavage	PREDICTED: Pyrus x bretschneideri 2-alkenal reductase (NADP(+)-dependent)-like (LOC103958311), mRNA
Pp-miRn182	XM_009370565.2	4.5	Cleavage	PREDICTED: Pyrus x bretschneideri 2-alkenal reductase (NADP(+)-dependent)-like (LOC103958310), mRNA
Pp-miRn182	XM_009370568.1	4.5	Cleavage	PREDICTED: Pyrus x bretschneideri 2-alkenal reductase (NADP(+)-dependent)-like (LOC103958314), mRNA
Pp-miRn182	XM_009348998.2	4.5	Translation	PREDICTED: Pyrus x bretschneideri uncharacterized LOC103938947 (LOC103938947), mRNA
Pp-miRn182	XM_009375329.2	4.5	Cleavage	PREDICTED: Pyrus x bretschneideri protein transport protein SEC23-like (LOC103962593), mRNA
Pp-miRn182	XM_009340948.2	5	Cleavage	PREDICTED: Pyrus x bretschneideri alpha-ketoglutarate-dependent dioxygenase alkB homolog 6 (LOC103931459), mRNA
Pp-miRn182	XM_009361347.2	5	Cleavage	PREDICTED: Pyrus x bretschneideri MLO-like protein 8 (LOC103950182), mRNA
Pp-miRn182	XM_009369700.2	5	Cleavage	PREDICTED: Pyrus x bretschneideri ribonuclease H2 subunit B (LOC103957522), transcript variant X1, mRNA
Pp-miRn182	XM_018649919.1	5	Cleavage	PREDICTED: Pyrus x bretschneideri ribonuclease H2 subunit B (LOC103957522), transcript variant X2, mRNA
Pp-miRn182	XM_009348952.2	5	Cleavage	PREDICTED: Pyrus x bretschneideri MLO-like protein 8 (LOC103938900), mRNA
Pp-miRn182	XR_664928.2	5	Translation	PREDICTED: Pyrus x bretschneideri uncharacterized LOC103932163 (LOC103932163), transcript variant X1, misc_RNA
Pp-miRn182	XR_665853.2	5	Translation	PREDICTED: Pyrus x bretschneideri uncharacterized LOC103937880 (LOC103937880), transcript variant X2, misc_RNA
Pp-miRn182	XR_665852.2	5	Translation	PREDICTED: Pyrus x bretschneideri uncharacterized LOC103937880 (LOC103937880), transcript variant X1, misc_RNA
Pp-miRn182	XM_009341713.2	5	Translation	PREDICTED: Pyrus x bretschneideri uncharacterized LOC103932163 (LOC103932163), transcript variant X2, mRNA
Pp-miRn182	XM_009347851.2	5	Translation	PREDICTED: Pyrus x bretschneideri uncharacterized LOC103937880 (LOC103937880), transcript variant X3, mRNA
Pp-miRn182	XM_018643389.1	5	Cleavage	PREDICTED: Pyrus x bretschneideri zinc finger protein 346-like (LOC103930943), mRNA
Pp-miRn182	XM_009361675.1	5	Translation	PREDICTED: Pyrus x bretschneideri probable beta-1,3-galactosyltransferase 3 (LOC103950439), mRNA
Pp-miRn182	XM_009364193.2	5	Cleavage	PREDICTED: Pyrus x bretschneideri probable protein phosphatase 2C BIPP2C1 (LOC103952578), transcript variant X1, mRNA
Pp-miRn182	XM_009364194.2	5	Cleavage	PREDICTED: Pyrus x bretschneideri probable protein phosphatase 2C BIPP2C1 (LOC103952578), transcript variant X2, mRNA
Pp-miRn182	XM_009364195.2	5	Cleavage	PREDICTED: Pyrus x bretschneideri probable protein phosphatase 2C BIPP2C1 (LOC103952578), transcript variant X3, mRNA
Pp-miRn182	XM_009364196.2	5	Cleavage	PREDICTED: Pyrus x bretschneideri probable protein phosphatase 2C BIPP2C1 (LOC103952578), transcript variant X4, mRNA
Pp-miRn182	XM_009364198.2	5	Cleavage	PREDICTED: Pyrus x bretschneideri probable protein phosphatase 2C BIPP2C1 (LOC103952578), transcript variant X5, mRNA
Pp-miRn182	XM_009364200.2	5	Cleavage	PREDICTED: Pyrus x bretschneideri probable protein phosphatase 2C BIPP2C1 (LOC103952578), transcript variant X6, mRNA
Pp-miRn182	XM_009351744.2	5	Cleavage	PREDICTED: Pyrus x bretschneideri ubiquitin carboxyl-terminal hydrolase 14-like (LOC103941538), mRNA
Pp-miRn182	XM_009379033.2	5	Cleavage	PREDICTED: Pyrus x bretschneideri ubiquitin carboxyl-terminal hydrolase 14-like (LOC103965929), transcript variant X1, mRNA
Pp-miRn182	XM_009364201.2	5	Cleavage	PREDICTED: Pyrus x bretschneideri probable protein phosphatase 2C BIPP2C1 (LOC103952578), transcript variant X7, mRNA
Pp-miRn182	XM_009379035.2	5	Cleavage	PREDICTED: Pyrus x bretschneideri ubiquitin carboxyl-terminal hydrolase 14-like (LOC103965929), transcript variant X3, mRNA
Pp-miRn182	XM_009379044.2	5	Cleavage	PREDICTED: Pyrus x bretschneideri ubiquitin carboxyl-terminal hydrolase 14-like (LOC103965942), transcript variant X1, mRNA
Pp-miRn182	XM_009379045.2	5	Cleavage	PREDICTED: Pyrus x bretschneideri ubiquitin carboxyl-terminal hydrolase 14-like (LOC103965942), transcript variant X2, mRNA
Pp-miRn182	XM_018648761.1	5	Cleavage	PREDICTED: Pyrus x bretschneideri probable protein phosphatase 2C BIPP2C1 (LOC103952578), transcript variant X8, mRNA
Pp-miRn182	XM_009379034.2	5	Cleavage	PREDICTED: Pyrus x bretschneideri ubiquitin carboxyl-terminal hydrolase 14-like (LOC103965929), transcript variant X2, mRNA
Pp-miRn182	XM_009364429.2	5	Cleavage	PREDICTED: Pyrus x bretschneideri putative kinase-like protein TMKL1 (LOC103952753), mRNA
Pp-miRn182	XM_009336075.2	5	Cleavage	PREDICTED: Pyrus x bretschneideri 14-3-3 protein 7-like (LOC103927179), transcript variant X2, mRNA
Pp-miRn182	XM_009336074.2	5	Cleavage	PREDICTED: Pyrus x bretschneideri 14-3-3 protein 7-like (LOC103927179), transcript variant X1, mRNA
Pp-miRn182	XM_009376932.2	5	Cleavage	PREDICTED: Pyrus x bretschneideri protein SHOOT GRAVITROPISM 5-like (LOC103964046), mRNA
Pp-miRn182	XM_009343932.2	5	Cleavage	PREDICTED: Pyrus x bretschneideri uncharacterized LOC103934199 (LOC103934199), mRNA
Pp-miRn182	XM_009343940.2	5	Cleavage	PREDICTED: Pyrus x bretschneideri uncharacterized LOC103934206 (LOC103934206), mRNA
