# Supplementary material for: Downregulation of lncRNA PpL-T31511 and Pp-miRn182 Promotes Hydrogen Cyanamide-Induced Endodormancy Release through the PP2C-H2O2 Pathway in Pear (Pyrus pyrifolia)
Source: Int J Mol Sci. 2021 Oct 31;22(21):11842. doi: 10.3390/ijms222111842 (PMC8584160; doi:10.3390/ijms222111842)
Supplement: Supplementary file 1 [file ijms-22-11842-s001.zip › Supplementary files/Table S5. Primers used in qRT-PCR or clone.xlsx]

## Sheet: Sheet1
Table S5. Primers used in qRT-PCR or clone.
gene ID	Forward primer	Reverse primer	gene type	note
ncbi_103927710	AAGGCGGACGAGTTCTAT	TCTGTTGCTCCTCCTCAT	mRNA	qRT-PCR for validation
ncbi_103934327	GCTGGCTGGAGTTGTTG	TCTGGTGGTGGTTCTTGT	mRNA	qRT-PCR for validation
ncbi_103957518	AATCCTGGAAGCGAATCA	TCCTTGTCATGGAGGTTAA	mRNA	qRT-PCR for validation
ncbi_103931884	GTTGCCGTTGACCGATT	ATCCTCCGCCTCCTGAT	mRNA	qRT-PCR for validation
ncbi_103956049	AAGCACGGCAGTGTTAG	CGGAATTGGCGATGGTT	mRNA	qRT-PCR for validation
ncbi_103935954	ACTCTACTCCACTATCATCATC	TCGGTCGCTCGTCAATA	mRNA	qRT-PCR for validation
ncbi_103936774	GCACATTCTCGCCTTCTT	GACCTGGACCTCCTTCATA	mRNA	qRT-PCR for validation
ncbi_103933810	AGGCTCATCTCAGACATTG	GACACTATCTCTTGCTCAAC	mRNA	qRT-PCR for validation
ncbi_103930985	TGCCTCTTGTGGTTGATAC	CCTCTTCTTGCTCCTCCT	mRNA	qRT-PCR for validation
ncbi_103936277	TGCTTGTCACCTCTGTTG	GCGTCTCTTCACCATTGT	mRNA	qRT-PCR for validation
MSTRG.34715	CGCTATATCAACATTCAGAGAC	TTAAGCAACCACACGGATT	mRNA/PP2C	for qRT-PCR
ncbi_103927513	GTTGATGAGAAGAGTGAAGAG	GGAGATGTGAATGTATGGATG	mRNA/PP2C	for qRT-PCR
ncbi_103927581	GGAGTTCAAGCAGAGGAC	CCACGCAGACATACACAT	mRNA/PP2C	for qRT-PCR
ncbi_103931233	GCAGCAGAGAACTTGTCA	AGAGTCCGTATTCAGATAACC	mRNA/PP2C	for qRT-PCR
ncbi_103932115	GGTTCCGTTGCTAATCTCA	CTCCTGTATGTGCCTCCT	mRNA/PP2C	for qRT-PCR
ncbi_103933964	AACTCGGTTCCTTCTTGTAA	TACTACTCTTGCCTCACTTAG	mRNA/PP2C	for qRT-PCR
ncbi_103935897	TCCATCTACACCTGATTCTG	CTGCGTCTCTTCCATTGA	mRNA/PP2C	for qRT-PCR
ncbi_103939594	ACAAGGTCAGTTAGTCACAT	CTCCATAGTTCTCTACCATCA	mRNA/PP2C	for qRT-PCR
ncbi_103943417	GCCGAATGAGGAGAGTATC	GACCACAATCACGCTAATG	mRNA/PP2C	for qRT-PCR
ncbi_103945375	AAGTATCTCCACCAACAAGT	CACGCATCATCTCATCCA	mRNA/PP2C	for qRT-PCR
ncbi_103947486	CTTCTATGTGCTACGCTACT	CCTGTCGCCTCCTTATCT	mRNA/PP2C	for qRT-PCR
ncbi_103947593	ACGGCATACAACTGGAAG	ATGAGGAATGAGGCTGATG	mRNA/PP2C	for qRT-PCR
ncbi_103947864	CCGTTCCTCTGTTCTGATT	CTACCTATGCTACTCTGACTC	mRNA/PP2C	for qRT-PCR
ncbi_103949144	CGATTCCAACGACAATGAC	ACCACTCTCCTGACCTAAG	mRNA/PP2C	for qRT-PCR
ncbi_103949699	CGTAATCGTCATTGCTGTT	CTCCTCCTCCTACCTCTAAT	mRNA/PP2C	for qRT-PCR
ncbi_103949949	GGTTGGTCGGCTTAATACT	GGAACAGGAACAATGAACTC	mRNA/PP2C	for qRT-PCR
ncbi_103950171	ATGCGTTGTTGACCGAAT	ACTGTGCTCATCCTCCAT	mRNA/PP2C	for qRT-PCR
ncbi_103954260	GCATTACTTCGGCGTCTA	GCTCTCCACTTCCTCCTT	mRNA/PP2C	for qRT-PCR
ncbi_103957026	CAGGTGGCAGACTTATCG	GTGGCTTCTCTTGTGGTAA	mRNA/PP2C	for qRT-PCR
ncbi_103958156	CAGCAGTCTTGGTTGGTAA	TTCTCTTCCTCTCATCACTTC	mRNA/PP2C	for qRT-PCR
ncbi_103958931	GGAAGCCATTGAGGAGATAT	CGACAGCGAAGGAGAATT	mRNA/PP2C	for qRT-PCR
ncbi_103959167	TGGCTGTGATGGCTTATG	GAGGTTATCGCAGGTGTT	mRNA/PP2C	for qRT-PCR
ncbi_103960404	TCTTATCGTCGCCTCACT	ACAGCACAATCATCAACCT	mRNA/PP2C	for qRT-PCR
ncbi_103961740	CACTACTGCTCTGACTTCC	TTGACATCTCTACTGCTCTAC	mRNA/PP2C	for qRT-PCR
ncbi_103964867	GGTTCGTAAGTTGGAGTCTAT	CTTCGCTGGCTTCACATT	mRNA/PP2C	for qRT-PCR
ncbi_103967224	CAGAGTTGATGAGTTGAAGAG	ACTGGCAAGGATGAGGAA	mRNA/PP2C	for qRT-PCR
ncbi_103952578 (PpPP2C1)	ATGGGTAATCCGTTCGTGAG	TATATTTGCAAACCAAATAA	mRNA/PP2C	for clone
	TAGTGGTGGTGGTGAAGA	GCATCAACAACATTCTCCTT	mRNA/PP2C	for qRT-PCR
	agtggtctctgtccagtcctATGGGTAATCCGTTCGTGAG	ggtctcagcagaccacaagtTATATTTGCAAACCAAATAA	mRNA/PP2C	for vector construction
PpL-T31511	TTTGAATAATGCTAGGGAGG	GGATTTTTAGTCGTCGGTC	lncRNA	for clone
	TGGAAGTTGATGATTGACTC	GCTAGGGAGACTAATTTGTAG	lncRNA	for qRT-PCR
	agtggtctctgtccagtcctTGTGAGACTACATTTCTAGAC	ggtctcagcagaccacaagtTTGCACTTTTTGGAAAGT	lncRNA	for vector construction
Pp-miRn182	AATTTTGCAAACTAAATGACATG	Universal miRNA qPCR Primer (proved by TransGen)	miRNA	for qRT-PCR
5S rRNA	TAGGCGTAGAGGAACCACACCAAT	ACAGTATCGTCACCGCAGTAGAGT	internal control gene	for qRT-PCR
PpActin	CCATCCAGGCTGTTCTCTC	GCAAGGTCCAGACGAAGG	internal control gene	for qRT-PCR
